# Supplementary material for: On the Origin of E-Selectivity in the Ring-Opening Metathesis Polymerization with Molybdenum Imido Alkylidene N-Heterocyclic Carbene Complexes
Source: Organometallics. 2021 Jul 9;40(15):2478–88. doi: 10.1021/acs.organomet.1c00229 (PMC8356225; doi:10.1021/acs.organomet.1c00229)
Supplement: Supplementary file 2 — om1c00229_si_002.xyz [file om1c00229_si_002.xyz]

97
syn-1
C     3.6964146    4.2314464   10.0330333 
N     6.4501182    4.8847616   11.0289098 
O     7.6574371    3.1581699    9.0588382 
S     9.1024810    3.6207187    8.7242046 
C     1.7857383    3.4611454   11.0318377 
N     2.5799857    4.7217719    9.3893692 
O     9.7901908    4.2587106    9.8754092 
S     5.3863335    1.2433815    7.6200479 
C     1.4103840    4.2595085    9.9879911 
N     3.1756982    3.4531189   11.0460744 
O     9.2315908    4.2666976    7.3972767 
C     2.4893502    5.6476420    8.2766238 
O     5.1345677    2.6343229    8.2820031 
C     2.3503365    7.0261963    8.5676178 
O     4.0955987    0.5953587    7.2915764 
C     2.1437433    7.9075780    7.4891163 
O     6.4314804    0.4443550    8.2925166 
C     2.0682715    7.4548033    6.1565444 
C     2.1713660    6.0698603    5.9198320 
C     2.3577072    5.1390180    6.9619436 
C     2.3776447    7.5392131    9.9866037 
C     1.8909633    8.4288233    5.0155175 
C     2.3292104    3.6581448    6.6789651 
C     3.9036834    2.7344512   12.0743580 
C     4.1544032    3.4073508   13.2994234 
C     4.7885091    2.6875181   14.3256831 
C     5.1520871    1.3318071   14.1754393 
C     4.8436019    0.6932460   12.9616898 
C     4.2036474    1.3634990   11.8962111 
C     3.6951296    4.8270459   13.5228074 
C     5.8603586    0.5969250   15.2885184 
C     3.8137651    0.5874273   10.6630709 
C     6.9815130    5.2280745   12.2537440 
C     6.7352777    6.5302724   12.8009497 
C     7.3207321    6.8574613   14.0384007 
C     8.1179453    5.9376839   14.7332988 
C     8.3294819    4.6537818   14.2033061 
C     7.7706115    4.2667405   12.9743220 
C     5.8504100    7.5388310   12.1124746 
C     8.0096158    2.8891083   12.4236427 
C     6.0527028    5.6635551    8.3441653 
C     6.7122806    7.0020331    8.0457257 
C     7.8790827    7.2853572    9.0163234 
C     5.6676476    8.1406653    8.1359888 
C     7.2631934    6.9417852    6.5959579 
C     9.9267998    1.9241640    8.5401404 
C     6.0910919    1.7425467    5.9273919 
F     9.7446638    1.1870823    9.6454815 
F     9.4405294    1.2665287    7.4826686 
F    11.2439835    2.1238026    8.3624726 
F     7.1656077    2.5263114    6.0546726 
F     5.1557876    2.3989341    5.2204702 
F     6.4330385    0.6249866    5.2692271 
Mo    5.8725072    4.2089870    9.5207989 
H     2.0387954    8.9836912    7.7017471 
H     2.0784088    5.6896539    4.8896505 
H     4.9969389    3.2013526   15.2774871 
H     5.0922277   -0.3726467   12.8333020 
H     7.1375976    7.8573450   14.4630256 
H     8.5691684    6.2168222   15.6978551 
H     8.9440238    3.9267178   14.7571037 
H     5.5996971    5.1699720    7.4398525 
H     1.1946507    2.9009110   11.7622186 
H     0.4210095    4.5437270    9.6174158 
H     1.4703806    7.2274154   10.5470363 
H     2.4198523    8.6443531   10.0079684 
H     3.2483566    7.1482579   10.5488771 
H     2.8748953    8.8137318    4.6697000 
H     1.2885374    9.3079759    5.3191024 
H     1.4026157    7.9519998    4.1430843 
H     1.3961288    3.2008808    7.0736440 
H     3.1700448    3.1164647    7.1484075 
H     2.3575558    3.4661156    5.5902206 
H     2.5927175    4.8719951   13.6568131 
H     3.9404180    5.4815579   12.6649333 
H     4.1609683    5.2556707   14.4294582 
H     6.9409842    0.8557440   15.3051202 
H     5.7855942   -0.5011685   15.1675293 
H     5.4507904    0.8702523   16.2817323 
H     4.6779634    0.0246537   10.2593388 
H     3.4235816    1.2260501    9.8525535 
H     3.0308810   -0.1595524   10.9126717 
H     5.0340080    7.8674780   12.7885949 
H     5.4008614    7.1282082   11.1913104 
H     6.4186443    8.4525321   11.8402211 
H     8.4972010    2.2432351   13.1780731 
H     8.6604374    2.9335535   11.5295521 
H     7.0615696    2.4052967   12.1108049 
H     7.5375169    7.3185029   10.0664415 
H     8.3385996    8.2655937    8.7723818 
H     8.6608027    6.5066667    8.9386867 
H     4.8237082    7.9736057    7.4395807 
H     6.1493165    9.1053399    7.8715109 
H     5.2538704    8.2328971    9.1588280 
H     8.0016915    6.1231101    6.4936118 
H     7.7615871    7.9006032    6.3415818 
H     6.4464146    6.7785605    5.8622150 
97
anti-1
C     3.6788751    4.2405771    9.9745813 
N     6.4228972    4.8590226   10.9293152 
O     7.6469412    3.4505289    8.6945398 
S     9.1567001    3.8252178    8.7369351 
C     1.8155493    3.4003257   11.0211874 
N     2.5237625    4.6929279    9.3681085 
O     9.5816486    4.4115331   10.0300309 
S     5.2973699    1.3240767    7.6171138 
C     1.3861062    4.1850717    9.9921969 
N     3.2053159    3.4419007   11.0009821 
O     9.6213872    4.4667701    7.4839122 
C     2.3093326    5.6503556    8.2995844 
O     5.1529927    2.8147299    8.0556908 
C     2.1427225    7.0111880    8.6591705 
O     3.9647174    0.7238139    7.3782972 
C     1.6876758    7.9020233    7.6692719 
O     6.2902010    0.5761596    8.4174881 
C     1.4006727    7.4766671    6.3556884 
C     1.5773909    6.1141130    6.0447985 
C     2.0097496    5.1723564    7.0018227 
C     2.4216460    7.4901641   10.0622362 
C     0.9441367    8.4613449    5.3052090 
C     2.0711659    3.7038520    6.6601493 
C     3.9285804    2.7502624   12.0509073 
C     4.1882329    3.4623225   13.2513875 
C     4.7488231    2.7526229   14.3267347 
C     5.0249313    1.3705466   14.2501932 
C     4.7113981    0.6967141   13.0568573 
C     4.1483100    1.3569489   11.9432738 
C     3.8061851    4.9145064   13.4009024 
C     5.6495349    0.6446954   15.4180560 
C     3.7611194    0.5567532   10.7250319 
C     7.0125253    5.1060769   12.1486598 
C     7.0093595    6.4480723   12.6534412 
C     7.6020102    6.6931938   13.9035996 
C     8.2026599    5.6569826   14.6375919 
C     8.2243736    4.3518253   14.1214151 
C     7.6383971    4.0456046   12.8804613 
C     6.4161863    7.5750728   11.8494234 
C     7.7217562    2.6617635   12.3054728 
C     5.9063403    6.0521522    8.5159930 
C     6.0599349    6.4672647    7.0508343 
C     5.8716646    5.3174192    6.0460865 
C     7.5043414    7.0320053    6.9257319 
C     5.0734674    7.6127597    6.7305181 
C     9.9317617    2.0943323    8.6740544 
C     6.0331897    1.4807030    5.8736359 
F     9.5166834    1.3381584    9.7019873 
F     9.6249716    1.4823453    7.5253192 
F    11.2651298    2.2374400    8.7522971 
F     7.2260238    2.0855097    5.8917488 
F     5.1987861    2.1708410    5.0807753 
F     6.1793232    0.2413074    5.3804711 
Mo    5.8406803    4.3331465    9.3687142 
H     1.5515429    8.9621882    7.9370170 
H     1.3463218    5.7582433    5.0277464 
H     4.9630747    3.2960982   15.2606721 
H     4.8958414   -0.3873585   12.9836069 
H     7.5979910    7.7199959   14.3021449 
H     8.6646781    5.8706774   15.6137349 
H     8.7125077    3.5450790   14.6903615 
H     6.0779764    6.9179959    9.1829045 
H     1.2653966    2.8215135   11.7686733 
H     0.3789582    4.4412055    9.6509617 
H     1.7901304    6.9665666   10.8103220 
H     2.2330201    8.5758375   10.1568625 
H     3.4775059    7.2977940   10.3443585 
H     1.8163987    8.9370060    4.8065985 
H     0.3389913    9.2778597    5.7468478 
H     0.3455433    7.9677269    4.5146103 
H     1.2302460    3.1508553    7.1318894 
H     3.0015326    3.2216013    7.0137242 
H     1.9925430    3.5523729    5.5669637 
H     2.7044917    5.0265321   13.4982970 
H     4.1140688    5.5156047   12.5239799 
H     4.2695506    5.3549778   14.3030984 
H     6.7457884    0.8249408   15.4528355 
H     5.4971673   -0.4499609   15.3491681 
H     5.2365082    0.9973860   16.3845073 
H     4.6258791   -0.0144440   10.3345757 
H     3.3799370    1.1807528    9.8983737 
H     2.9725548   -0.1812100   10.9820895 
H     6.3276167    8.4965771   12.4551510 
H     5.4125257    7.3169564   11.4544124 
H     7.0545244    7.8096603   10.9711484 
H     8.0807742    1.9347452   13.0575917 
H     8.4273070    2.6545745   11.4524807 
H     6.7423820    2.3132869   11.9220352 
H     6.6261191    4.5232185    6.2018795 
H     5.9890051    5.6928287    5.0088325 
H     4.8638307    4.8670336    6.1315446 
H     7.6600359    7.8930875    7.6081282 
H     7.6646320    7.3906128    5.8864462 
H     8.2660397    6.2609634    7.1470037 
H     4.0282362    7.2597445    6.7319658 
H     5.2990056    8.0223502    5.7232906 
H     5.1623594    8.4429512    7.4613384 
114
Adduct_1_wotf-
C    -0.2667696   -0.0968077    0.0538195 
N     2.6867153   -0.0194853   -0.0824833 
C    -1.8558681    0.3438707   -1.5330416 
N    -1.3549356   -0.9368901    0.2019020 
S    -0.3209367    1.9920316    3.7860545 
C    -2.3239372   -0.6805301   -0.7627935 
N    -0.6062369    0.6860515   -1.0295596 
C    -1.6151755   -1.9752566    1.1809570 
O     0.1478685    1.0095206    2.6693499 
C    -1.2286940   -3.3035888    0.8862363 
O    -1.6617900    2.5400852    3.4889773 
C    -1.5769776   -4.3087016    1.8107160 
O     0.7381928    2.9142060    4.2476613 
C    -2.3140336   -4.0288792    2.9781093 
C    -2.7589438   -2.7065034    3.1799444 
C    -2.4533131   -1.6659605    2.2816558 
C    -0.5579734   -3.6585280   -0.4172490 
C    -2.6319505   -5.1147797    3.9786343 
C    -3.0945895   -0.3096226    2.4285294 
C     0.1309379    1.7549008   -1.6806446 
C     0.7509877    1.4645799   -2.9214219 
C     1.2920274    2.5425791   -3.6476633 
C     1.2314969    3.8684006   -3.1736935 
C     0.6118182    4.1082152   -1.9317305 
C     0.0231232    3.0745926   -1.1778657 
C     0.7832125    0.0658643   -3.4912927 
C     1.8110353    5.0128333   -3.9723822 
C    -0.7567572    3.4064691    0.0700263 
C     3.5215250   -0.1337435   -1.1785116 
C     3.7317865   -1.4312525   -1.7679216 
C     4.6657026   -1.5569031   -2.8092471 
C     5.3632144   -0.4442272   -3.3016238 
C     5.0965718    0.8269164   -2.7773294 
C     4.1732984    1.0221326   -1.7325538 
C     2.9297853   -2.6405627   -1.3664216 
C     3.8992525    2.4297165   -1.2835578 
C     1.9552459   -1.4022825    2.3061959 
C     2.7804139   -2.6348309    2.6374594 
C     4.1869161   -2.6276405    2.0059149 
C     2.0008706   -3.8875541    2.1560967 
C     2.9064870   -2.7302020    4.1832434 
C    -0.5742489    0.8105763    5.2613253 
F     0.5184535    0.0347997    5.4360739 
F    -1.6333281    0.0123562    5.0816496 
F    -0.7601658    1.5483806    6.3604666 
H    -1.2732898   -5.3464656    1.5984576 
H    -3.3929719   -2.4768345    4.0511086 
H     1.7792849    2.3344627   -4.6140157 
H     0.5937833    5.1258887   -1.5111824 
H     4.8351159   -2.5518672   -3.2501964 
H     6.0971651   -0.5657911   -4.1129015 
H     5.6097602    1.7085248   -3.1926495 
H     1.0992570   -1.2710575    3.0211546 
H    -2.2952756    0.8654993   -2.3881075 
H    -3.2558966   -1.2513580   -0.8098310 
H    -1.2940911   -3.6469322   -1.2501261 
H    -0.1195872   -4.6735273   -0.3799403 
H     0.2380860   -2.9415303   -0.6888244 
H    -2.6189458   -6.1190586    3.5114090 
H    -3.6228598   -4.9582119    4.4494662 
H    -1.8824188   -5.1243149    4.7996517 
H    -3.8250359   -0.1348032    1.6097197 
H    -2.3649110    0.5191769    2.3903926 
H    -3.6452381   -0.2351636    3.3837183 
H    -0.1664093   -0.1798173   -4.0139731 
H     0.9269116   -0.7017464   -2.7067872 
H     1.6008555   -0.0387137   -4.2295469 
H     2.4766765    5.6380217   -3.3442834 
H     1.0073855    5.6817562   -4.3475185 
H     2.3877590    4.6549971   -4.8474366 
H    -0.4651279    4.4055034    0.4409324 
H    -0.5978978    2.6823080    0.8894364 
H    -1.8484458    3.4118839   -0.1421369 
H     2.2331872   -2.9195258   -2.1860542 
H     2.3303270   -2.4576194   -0.4597713 
H     3.5785754   -3.5225673   -1.1948218 
H     4.8086585    2.8930249   -0.8507370 
H     3.0803316    2.5244669   -0.5511599 
H     3.6278064    3.0496028   -2.1596231 
H     4.1495337   -2.4723969    0.9132555 
H     4.6841466   -3.6003920    2.1962566 
H     4.8230683   -1.8361522    2.4412755 
H     0.9822154   -3.9250634    2.5873827 
H     2.5472925   -4.7972767    2.4799698 
H     1.9110681   -3.9164830    1.0546434 
H     3.4303366   -1.8540297    4.6111686 
H     3.4856304   -3.6372203    4.4524061 
H     1.9113171   -2.8062131    4.6667497 
C     2.9515217    1.8113884    2.3936540 
C     4.3722363    2.2392674    2.0349048 
C     4.5748887    0.6064825    3.5888648 
C     3.0903944    0.8137885    3.3712932 
H     2.1499877    2.5691926    2.3767384 
H     2.3520617    0.5982267    4.1527971 
C     5.1647100    0.9291085    2.1979070 
H     6.2624279    1.0796620    2.2229853 
H     4.9182196    0.1698373    1.4308824 
C     4.8344731    3.0318076    3.3061412 
H     5.8139436    3.5081378    3.0994752 
H     4.1201886    3.8384809    3.5592226 
C     4.9600015    1.9166413    4.3846096 
H     5.9986219    1.8114320    4.7578471 
H     4.3061897    2.0755141    5.2647390 
H     4.4739985    2.8147874    1.1071064 
H     4.8872295   -0.3253900    4.0922821 
Mo    1.6145977    0.1768122    1.2893759 
O     1.1058010    6.5370550    0.5699507 
S     2.2132976    5.7658160    1.2246883 
O     2.5330754    6.1817812    2.6227631 
O     2.1844852    4.2887101    0.9775059 
C     3.7482985    6.3206453    0.2621150 
F     3.9257734    7.6548826    0.3598422 
F     4.8629848    5.7183250    0.7383615 
F     3.6489988    6.0114695   -1.0527075 
114
Adduct2_wotf-
C    -0.4500923   -0.0567157    0.2071393 
N     2.5309737   -0.0392406   -0.0690780 
C    -2.2171947    0.5962284   -1.0861249 
N    -1.5348854   -0.8870484    0.4195315 
S    -0.7607810    2.3853303    3.3046550 
C    -2.6197595   -0.4877654   -0.3568392 
N    -0.8936855    0.8402099   -0.7423098 
C    -1.6029611   -2.1681496    1.1075236 
O     0.2351021    1.4223794    2.6009259 
C    -1.3415036   -3.3334013    0.3366133 
O    -2.1543213    2.1679665    2.8477009 
C    -1.5074872   -4.5864297    0.9527313 
O    -0.2666969    3.7731711    3.4073359 
C    -1.9366822   -4.7137093    2.2900696 
C    -2.2342547   -3.5369344    2.9996957 
C    -2.1048953   -2.2528836    2.4265737 
C    -0.9820844   -3.2587915   -1.1272995 
C    -2.0681640   -6.0730815    2.9348618 
C    -2.6044006   -1.0541003    3.1883461 
C    -0.0981941    1.8084777   -1.4831126 
C     0.5363637    1.3514593   -2.6705157 
C     1.2536968    2.2883751   -3.4338479 
C     1.3417809    3.6462192   -3.0612376 
C     0.6599524    4.0619406   -1.9051577 
C    -0.0877234    3.1716406   -1.1069922 
C     0.4184484   -0.0803332   -3.1316153 
C     2.1461802    4.6394533   -3.8644133 
C    -0.8262336    3.7107133    0.0884841 
C     3.4086867   -0.2188358   -1.1183374 
C     3.5356667   -1.5161963   -1.7259136 
C     4.4851100   -1.6888332   -2.7486759 
C     5.2835459   -0.6253816   -3.1906077 
C     5.1219576    0.6489625   -2.6255608 
C     4.1917353    0.8901658   -1.5998991 
C     2.6587966   -2.6815713   -1.3466206 
C     4.0459962    2.2777138   -1.0438838 
C     1.7175647   -1.2528398    2.3510025 
C     2.4957730   -2.5087074    2.7009033 
C     3.8969340   -2.5398158    2.0565235 
C     1.6736584   -3.7400775    2.2411654 
C     2.6419279   -2.5744423    4.2448314 
C    -0.7067896    1.7131536    5.0981308 
F    -1.9046543    1.9066197    5.6595504 
F     0.2235080    2.3666471    5.8030708 
F    -0.4217599    0.3970795    5.1187569 
H    -1.3003875   -5.4933106    0.3619257 
H    -2.6110349   -3.6101326    4.0327879 
H     1.7625796    1.9431515   -4.3480754 
H     0.7352291    5.1113437   -1.5849080 
H     4.5875183   -2.6826746   -3.2123703 
H     6.0223628   -0.7844645   -3.9908964 
H     5.7284750    1.4915873   -2.9922245 
H     0.9350828   -0.9969914    3.1178312 
H    -2.7457518    1.2083157   -1.8228615 
H    -3.5738268   -1.0223971   -0.3304236 
H    -1.8936276   -3.1245751   -1.7489019 
H    -0.4907544   -4.1912996   -1.4639275 
H    -0.3132402   -2.4096319   -1.3570426 
H    -1.0721889   -6.4666214    3.2317900 
H    -2.5096120   -6.8127896    2.2369992 
H    -2.6944540   -6.0343448    3.8471770 
H    -3.7112857   -0.9912452    3.1042196 
H    -2.2045954   -0.0971580    2.8150368 
H    -2.3736093   -1.1433788    4.2668930 
H    -0.6355479   -0.3564361   -3.3468147 
H     0.7872292   -0.7897552   -2.3645347 
H     1.0060416   -0.2462036   -4.0535062 
H     2.7826200    5.2414515   -3.1835464 
H     1.4819641    5.3497974   -4.4021657 
H     2.7854254    4.1397904   -4.6181571 
H    -0.1007415    4.1099078    0.8261086 
H    -1.4653977    2.9590001    0.5836877 
H    -1.4737892    4.5592029   -0.2137031 
H     2.0869407   -3.0331358   -2.2303141 
H     1.9410575   -2.4221515   -0.5499663 
H     3.2641093   -3.5463994   -1.0052798 
H     4.4916864    3.0219788   -1.7293175 
H     4.5645543    2.4023067   -0.0720241 
H     2.9887841    2.5628823   -0.8831909 
H     4.3780492   -3.5194829    2.2534902 
H     4.5506446   -1.7537452    2.4804302 
H     3.8524626   -2.3932819    0.9630000 
H     0.6566944   -3.7344780    2.6788844 
H     2.1878078   -4.6667626    2.5709203 
H     1.5706387   -3.7738779    1.1409155 
H     3.1943139   -1.6997827    4.6407075 
H     3.2028402   -3.4882727    4.5299756 
H     1.6517454   -2.6139977    4.7434829 
C     3.9376753    0.9723322    2.3760592 
C     4.3720069    0.9009458    3.8233925 
C     2.8942524    2.6113827    3.6548863 
C     3.0271737    2.0090066    2.2602568 
H     4.4947523    0.4998519    1.5546956 
H     2.8337173    2.6357824    1.3685368 
C     3.1023122    1.3781733    4.5607678 
H     3.2896234    1.6406684    5.6209439 
H     2.2756431    0.6433135    4.5105242 
C     5.2852673    2.1827289    3.9647986 
H     5.7851935    2.1555611    4.9540973 
H     6.0796008    2.2144740    3.1928539 
C     4.2652390    3.3547371    3.8522233 
H     4.2279515    3.9517075    4.7858293 
H     4.4735980    4.0444240    3.0119821 
H     4.8548837   -0.0359033    4.1558550 
H     2.0076828    3.2442669    3.8177401 
Mo    1.4715662    0.2881622    1.2902404 
O     2.3027829    4.5727915    0.7344709 
S     3.3876392    5.5456927    0.3797608 
O     3.2776907    6.1661098   -0.9780960 
O     4.7714326    5.1263150    0.7717583 
C     3.0288371    7.0030180    1.5320831 
F     3.1032280    6.6309545    2.8280190 
F     1.7929826    7.4979755    1.3103589 
F     3.9190031    8.0001959    1.3346149 
114
Adduct3_wotf-
C    -1.2803010   -1.8260232   -0.5721956 
N     1.0799936   -0.3652464   -1.7205239 
C    -3.5551604   -1.6564705   -0.7666425 
N    -1.8830250   -3.0609514   -0.3854035 
S    -0.7348290   -1.1614584    3.0540713 
C    -3.2674087   -2.9596551   -0.4856660 
N    -2.3455729   -0.9785030   -0.8345811 
C    -1.3386443   -4.4114793   -0.3553512 
O     0.1756369   -0.8146378    1.8205042 
C    -0.9702082   -4.9961990   -1.5986400 
O    -0.1087324   -2.1866337    3.9121048 
C    -0.6758959   -6.3700580   -1.6246448 
O    -2.1604474   -1.3153472    2.6796578 
C    -0.7457393   -7.1750414   -0.4674186 
C    -1.1355651   -6.5629426    0.7357898 
C    -1.4638522   -5.1911700    0.8185674 
C    -0.9451550   -4.1921423   -2.8722994 
C    -0.3979310   -8.6432155   -0.5264166 
C    -2.0108591   -4.6482505    2.1155106 
C    -2.3707719    0.3753798   -1.3782016 
C    -2.2601350    0.5050720   -2.7907857 
C    -2.4679743    1.7763692   -3.3539709 
C    -2.7935889    2.8999733   -2.5656989 
C    -2.9209518    2.7224206   -1.1789263 
C    -2.7375377    1.4684041   -0.5593629 
C    -1.9806777   -0.6813093   -3.6798568 
C    -3.0009796    4.2658291   -3.1775218 
C    -2.9396846    1.3744662    0.9292445 
C     1.3592591    0.3451871   -2.8682754 
C     1.9674715   -0.3585730   -3.9678637 
C     2.2427620    0.3478191   -5.1482127 
C     1.9491131    1.7172253   -5.2608693 
C     1.3769164    2.4010277   -4.1801532 
C     1.0722502    1.7490976   -2.9696928 
C     2.3305202   -1.8157865   -3.8609227 
C     0.5144294    2.5426767   -1.8270806 
C     1.8284846   -2.6937874   -0.4171908 
C     2.4762527   -3.7469888    0.4871999 
C     1.9390075   -3.7861838    1.9271876 
C     4.0042625   -3.4404985    0.4871774 
C     2.2987596   -5.1399883   -0.1645390 
C    -0.6307997    0.4607173    4.0570493 
F    -0.6059874    1.5274214    3.2587182 
F     0.4785760    0.4404509    4.8116274 
F    -1.7036904    0.5148672    4.8526829 
H    -0.3930419   -6.8277147   -2.5862367 
H    -1.2191323   -7.1736298    1.6493552 
H    -2.3714927    1.8877572   -4.4460177 
H    -3.1229288    3.5974976   -0.5412603 
H     2.7014065   -0.1883482   -5.9936563 
H     2.1728163    2.2528206   -6.1961568 
H     1.1563111    3.4761825   -4.2681439 
H     2.2179750   -2.8067984   -1.4461743 
H    -4.5078764   -1.1518942   -0.9513864 
H    -3.9174262   -3.8322786   -0.3763116 
H    -1.9426720   -3.7618252   -3.0993602 
H    -0.6417079   -4.8191711   -3.7310234 
H    -0.2404305   -3.3398740   -2.7985841 
H     0.7036637   -8.7866501   -0.5563563 
H    -0.8075491   -9.1205402   -1.4394984 
H    -0.7799189   -9.1905035    0.3570402 
H    -3.0614980   -4.9827568    2.2561112 
H    -2.0101235   -3.5467387    2.1637698 
H    -1.4368765   -5.0360815    2.9799397 
H    -2.7794186   -1.4489095   -3.5962297 
H    -1.0260031   -1.1780804   -3.4176269 
H    -1.9224642   -0.3714858   -4.7399621 
H    -2.6206047    5.0546290   -2.4985476 
H    -4.0818850    4.4694850   -3.3395804 
H    -2.4976578    4.3595045   -4.1599852 
H    -2.2886378    2.1259473    1.4202145 
H    -2.7205584    0.3750889    1.3406377 
H    -3.9881526    1.6294012    1.1913327 
H     2.6521162   -2.2169402   -4.8401316 
H     1.4814707   -2.4294076   -3.4985300 
H     3.1683450   -1.9673253   -3.1476103 
H    -0.0932085    3.3908198   -2.1859861 
H     1.3263330    2.9844910   -1.2169976 
H    -0.1147617    1.9430396   -1.1463490 
H     2.0962108   -2.8360422    2.4728651 
H     2.4477190   -4.5854982    2.5032615 
H     0.8533577   -3.9994816    1.9416087 
H     4.4197639   -3.4568111   -0.5409056 
H     4.5253856   -4.2238101    1.0761253 
H     4.2497639   -2.4618608    0.9410398 
H     1.2432081   -5.4584234   -0.1585819 
H     2.8884795   -5.8872115    0.4061822 
H     2.6614601   -5.1485006   -1.2127286 
C     2.8959988   -0.1324929    1.3712881 
H     3.0045197   -1.1496404    1.7710707 
C     3.2735233    0.2916523    0.1204596 
H     3.7110911   -0.3291767   -0.6743321 
C     3.3653241    1.8042903    0.1756904 
H     3.3531152    2.3328387   -0.7938365 
C     2.7680581    1.1027573    2.2444802 
H     2.1983278    0.9836895    3.1801804 
C     4.2552491    1.5764770    2.4505874 
H     4.2745568    2.4058452    3.1854143 
H     4.9017283    0.7672686    2.8440808 
C     4.6674619    2.0603424    1.0278632 
H     5.5465616    1.5250951    0.6175579 
H     4.9015700    3.1436109    1.0137030 
C     2.2739905    2.1446630    1.2202748 
H     1.2398695    1.9583860    0.8727246 
H     2.3208836    3.1901248    1.5817044 
Mo    0.7843598   -1.0962693   -0.1511355 
O    -0.6540966    3.8708749    0.9566247 
S    -1.0968924    5.2947805    1.0746843 
O    -0.9571992    5.8993340    2.4338185 
O    -2.3746046    5.6385987    0.3652232 
C     0.2029099    6.2378931    0.0664139 
F     1.4552009    5.9523385    0.4929445 
F     0.1384633    5.9239088   -1.2504264 
F     0.0248449    7.5727257    0.1751420 
114
Adduct4_wotf-
C    -0.0624411   -0.2185617    0.0180293 
N     2.9133444    0.0597330   -0.1303970 
C    -1.7747685    0.0426413   -1.4820961 
N    -1.1240041   -1.0486597    0.3344376 
S    -0.7109005    2.7016525    2.4265661 
C    -2.1742249   -0.8844343   -0.5652194 
N    -0.4867707    0.4295229   -1.1292309 
C    -1.2175192   -2.1729064    1.2528309 
O     0.4078842    1.6212966    2.2576604 
C    -0.6698336   -3.4132316    0.8283783 
O    -1.9966135    2.2597248    1.8358322 
C    -0.9190474   -4.5513437    1.6160555 
O    -0.2318662    4.0693411    2.1469910 
C    -1.6997430   -4.4943055    2.7898969 
C    -2.2571831   -3.2548307    3.1502849 
C    -2.0575363   -2.0838066    2.3871808 
C     0.1048930   -3.5345026   -0.4587373 
C    -1.9185981   -5.7280127    3.6327446 
C    -2.8073377   -0.8257225    2.7437353 
C     0.2604755    1.2364242   -2.0861044 
C     0.9550231    0.5371676   -3.1105827 
C     1.5155121    1.2898376   -4.1573782 
C     1.3838879    2.6919130   -4.2260134 
C     0.6723675    3.3400142   -3.2020005 
C     0.0832814    2.6397902   -2.1286127 
C     1.0494123   -0.9684712   -3.1230826 
C     1.9687028    3.4788470   -5.3752766 
C    -0.6899109    3.4084759   -1.0913673 
C     3.8830280   -0.1604589   -1.0854337 
C     4.4304636   -1.4867937   -1.2186151 
C     5.4056548   -1.7150044   -2.2020148 
C     5.8630620   -0.6775036   -3.0303068 
C     5.3448934    0.6154215   -2.8793222 
C     4.3574935    0.9101021   -1.9200431 
C     4.0140341   -2.6174111   -0.3143129 
C     3.8681701    2.3185751   -1.7731863 
C     2.2863950   -0.9725048    2.3234404 
C     1.9503098   -1.4648773    3.7343006 
C     0.7721363   -0.7620264    4.4233911 
C     3.2273236   -1.3264756    4.6076280 
C     1.6459336   -2.9812924    3.6047698 
C    -0.9953431    2.6729444    4.3065693 
F     0.1500159    2.9010453    4.9644258 
F    -1.5057056    1.4993994    4.7040895 
F    -1.8671788    3.6477380    4.5904524 
H    -0.4952475   -5.5159786    1.2936047 
H    -2.8965215   -3.1903015    4.0455329 
H     2.0600866    0.7575895   -4.9535348 
H     0.5657715    4.4352039   -3.2248721 
H     5.8175247   -2.7301942   -2.3137630 
H     6.6291726   -0.8796695   -3.7944131 
H     5.7096800    1.4305131   -3.5234165 
H     3.1005081   -1.5989176    1.9172642 
H    -2.2768405    0.4499859   -2.3644428 
H    -3.0977392   -1.4647291   -0.4836506 
H    -0.5322384   -3.2928824   -1.3357706 
H     0.4918708   -4.5614623   -0.5940791 
H     0.9623900   -2.8341636   -0.4881390 
H    -1.0364660   -5.9245814    4.2796701 
H    -2.0620608   -6.6295925    3.0038401 
H    -2.7978250   -5.6194838    4.2971441 
H    -3.8053006   -0.8238775    2.2527839 
H    -2.2943654    0.0967972    2.4209432 
H    -2.9891248   -0.7704623    3.8339904 
H     0.0448894   -1.4389573   -3.1788364 
H     1.5377932   -1.3577192   -2.2082033 
H     1.6340814   -1.3177952   -3.9943550 
H     2.5079176    4.3747434   -5.0089827 
H     1.1686929    3.8400713   -6.0566154 
H     2.6696804    2.8681338   -5.9767029 
H     0.0162274    3.9929498   -0.4650912 
H    -1.2957069    2.7629099   -0.4317137 
H    -1.3690817    4.1378168   -1.5771336 
H     4.2498155   -3.5970542   -0.7716122 
H     2.9342355   -2.5896958   -0.0765050 
H     4.5616466   -2.5702576    0.6516102 
H     4.0092683    2.8852373   -2.7108983 
H     4.4292356    2.8790069   -0.9949799 
H     2.7990770    2.3812857   -1.5028223 
H     0.9806481    0.3098204    4.5968755 
H     0.5766400   -1.2271766    5.4108323 
H    -0.1512597   -0.8415851    3.8209038 
H     4.1033374   -1.8130825    4.1325132 
H     3.0511663   -1.8225113    5.5847606 
H     3.4794717   -0.2695089    4.8058363 
H     0.7449828   -3.1663176    2.9951318 
H     1.4739736   -3.4045075    4.6163575 
H     2.4960978   -3.5284023    3.1480424 
C     4.1471006    1.5513600    2.0684779 
C     4.5484349    1.8422836    3.4970454 
C     2.9593835    3.3599853    2.9345326 
C     3.1693815    2.4703587    1.7128878 
H     4.7655082    0.9587897    1.3790735 
H     2.9688864    2.8577102    0.6967177 
C     3.2260165    2.3746064    4.0907940 
H     3.3575694    2.8719251    5.0724514 
H     2.4476340    1.5937817    4.1782029 
C     5.3644554    3.1880181    3.3615587 
H     5.8467231    3.4113317    4.3346804 
H     6.1686839    3.1111055    2.6029600 
C     4.2673500    4.2306646    2.9951760 
H     4.1547136    4.9963700    3.7892073 
H     4.4611352    4.7529795    2.0396998 
H     5.0868535    1.0408996    4.0332623 
H     2.0217565    3.9386379    2.9447290 
Mo    1.7724560    0.4671718    1.1376609 
O     2.2363044    4.7097733   -0.4644388 
S     3.2774779    5.7862733   -0.4149087 
O     2.9378230    6.9710108    0.4252449 
O     4.6909483    5.2961835   -0.2850510 
C     3.2524475    6.4932228   -2.1744142 
F     3.7019127    5.5878273   -3.0777444 
F     4.0400073    7.5850989   -2.2647399 
F     2.0015487    6.8515523   -2.5404304 
106
Adduct1
C    -1.7629914   -0.4632891    0.0462049 
N     1.0838065    0.0983075    1.0912026 
C    -3.6368557   -1.4764868    0.8824944 
N    -2.8698383   -0.1712482   -0.7366088 
S    -0.2625226   -3.2089753   -1.9445992 
C    -4.0092088   -0.7949591   -0.2398212 
N    -2.2731322   -1.2621583    1.0525008 
C    -3.0416916    0.8402100   -1.7701261 
O    -0.0952242   -1.6533543   -1.9328654 
C    -3.4953301    2.1179730   -1.3354753 
O    -1.6824209   -3.6201929   -1.9877233 
C    -3.7738729    3.0884250   -2.3125006 
O     0.6449480   -3.8603208   -0.9689810 
C    -3.6317952    2.8267397   -3.6928070 
C    -3.2322769    1.5367374   -4.0780445 
C    -2.9576856    0.5126190   -3.1424526 
C    -3.7178240    2.4257372    0.1262282 
C    -3.9301117    3.8994534   -4.7129385 
C    -2.6481858   -0.8711130   -3.6525982 
C    -1.6394503   -1.7356513    2.2715910 
C    -1.4186147   -0.7965453    3.3152296 
C    -0.9291512   -1.2801046    4.5397414 
C    -0.6881307   -2.6527239    4.7635877 
C    -0.9687680   -3.5504609    3.7199837 
C    -1.4612344   -3.1250434    2.4668167 
C    -1.7640083    0.6633624    3.1554621 
C    -0.1604362   -3.1316845    6.0948941 
C    -1.8351871   -4.1590383    1.4328658 
C     1.7375944    0.0037131    2.3017117 
C     1.9399393    1.1829314    3.0969870 
C     2.6281718    1.0574105    4.3161748 
C     3.1137377   -0.1827489    4.7547251 
C     2.8927193   -1.3345276    3.9842436 
C     2.1995756   -1.2797129    2.7632258 
C     1.4460347    2.5391029    2.6693076 
C     1.9779682   -2.5501866    1.9880945 
C     0.3193461    1.5362697   -1.3306930 
C     0.5688967    3.0325531   -1.4556874 
C     1.9700730    3.4453782   -0.9542106 
C    -0.4927544    3.7974797   -0.6226897 
C     0.4260470    3.4313081   -2.9472240 
C     0.4425352   -3.6223174   -3.6596204 
F     1.7169755   -3.2154138   -3.7407270 
F    -0.2744939   -3.0256089   -4.6189693 
F     0.3863883   -4.9471960   -3.8179506 
Mo    0.3931504   -0.1587570   -0.4977646 
H    -4.1224205    4.0805056   -1.9831817 
H    -3.1574032    1.2941357   -5.1503597 
H    -0.7484135   -0.5595398    5.3531832 
H    -0.8135702   -4.6295960    3.8804945 
H     2.7829305    1.9567430    4.9325530 
H     3.6552476   -0.2556000    5.7102101 
H     3.2571036   -2.3099640    4.3417263 
H    -0.2184583    1.1027471   -2.2287370 
H    -4.2193345   -2.0771640    1.5867973 
H    -4.9852064   -0.6794089   -0.7202551 
H    -4.5761106    1.8511540    0.5342439 
H    -3.9379195    3.4996494    0.2732642 
H    -2.8354607    2.1677346    0.7442965 
H    -3.2376938    4.7601042   -4.6004282 
H    -4.9570703    4.2997230   -4.5831561 
H    -3.8357353    3.5190108   -5.7480044 
H    -3.3793910   -1.1557626   -4.4356354 
H    -2.6676974   -1.6393301   -2.8617033 
H    -1.6465533   -0.9076713   -4.1250457 
H    -2.8396293    0.7948412    2.9126930 
H    -1.1879313    1.1404978    2.3382120 
H    -1.5595923    1.2194065    4.0890761 
H     0.8477807   -2.7119984    6.2952211 
H    -0.0850590   -4.2353603    6.1342244 
H    -0.8139777   -2.7997056    6.9282861 
H    -1.1110688   -4.9967049    1.4368697 
H    -1.8848042   -3.7577563    0.4062661 
H    -2.8311582   -4.5940642    1.6655390 
H     1.0181906    3.0903514    3.5296998 
H     0.6821089    2.4734416    1.8758084 
H     2.2827622    3.1582592    2.2815216 
H     1.8694623   -3.4081381    2.6778574 
H     2.8385128   -2.7789979    1.3260752 
H     1.0751514   -2.5149641    1.3516295 
H     2.1422001    3.1263013    0.0894051 
H     2.0549188    4.5502504   -0.9911552 
H     2.7719176    3.0263747   -1.5883337 
H    -1.5131813    3.5946840   -0.9916844 
H    -0.3043805    4.8871022   -0.7123184 
H    -0.4424345    3.5264954    0.4492445 
H     1.1618503    2.8950642   -3.5807045 
H     0.6029331    4.5194659   -3.0687059 
H    -0.5911801    3.2053622   -3.3274245 
C     2.6371132   -1.1969520   -1.1079738 
C     3.9751103   -0.8665708   -0.4574131 
C     3.7199744    0.5676683   -2.1942675 
C     2.4905805   -0.3160463   -2.1717840 
H     2.1803568   -2.1976045   -1.0491151 
H     1.8398346   -0.4728965   -3.0435545 
C     4.0784768    0.6528494   -0.6935240 
H     5.0950956    1.0544991   -0.5128378 
H     3.3447572    1.2290455   -0.1008795 
C     5.0224078   -1.3979746   -1.5037285 
H     6.0395132   -1.3315897   -1.0688325 
H     4.8441544   -2.4572702   -1.7741206 
C     4.8440057   -0.4173567   -2.7014044 
H     5.7657951    0.1653225   -2.8978943 
H     4.5622549   -0.9219974   -3.6462829 
H     4.1351841   -1.2302340    0.5721591 
H     3.6504399    1.5035371   -2.7763057 
106
Adduct2
C    -1.6759640   -0.5252409    0.1803080 
N     1.1143660    0.0723876    1.2318566 
C    -3.4996872   -1.5821104    1.0649893 
N    -2.7923473   -0.3204000   -0.6137025 
S    -0.1595143   -3.1546114   -1.7772396 
C    -3.9029240   -0.9697824   -0.0876027 
N    -2.1473301   -1.2975186    1.2249307 
C    -2.9763807    0.6488597   -1.6843774 
O     0.0082115   -1.5981606   -1.8299425 
C    -3.3914390    1.9541160   -1.2948123 
O    -1.5651924   -3.5493649   -1.5211866 
C    -3.6252942    2.9031413   -2.3037524 
O     0.9125762   -3.7975560   -0.9847836 
C    -3.4825040    2.5923513   -3.6741765 
C    -3.1456361    1.2726155   -4.0148219 
C    -2.9197731    0.2688773   -3.0444610 
C    -3.6428409    2.3035581    0.1522100 
C    -3.7181626    3.6454363   -4.7303473 
C    -2.7335430   -1.1526814   -3.5087775 
C    -1.4938572   -1.6576975    2.4740561 
C    -1.3792531   -0.6524440    3.4721899 
C    -0.8617650   -1.0224665    4.7245175 
C    -0.4862405   -2.3503704    5.0186401 
C    -0.6651914   -3.3215216    4.0192894 
C    -1.1828072   -3.0108736    2.7426951 
C    -1.8572111    0.7579717    3.2335770 
C     0.0853055   -2.7082663    6.3693765 
C    -1.4485504   -4.1295449    1.7659603 
C     1.7938991   -0.0260314    2.4286575 
C     1.9406529    1.1350941    3.2635957 
C     2.6661435    1.0132919    4.4610227 
C     3.2370929   -0.2074351    4.8469928 
C     3.0721635   -1.3431703    4.0400925 
C     2.3533444   -1.2903004    2.8341014 
C     1.3460466    2.4707036    2.9053432 
C     2.2230302   -2.5458126    2.0138091 
C     0.3673487    1.6220138   -1.1261772 
C     0.5957098    3.1282904   -1.1666994 
C     1.9839866    3.5346387   -0.6180990 
C    -0.4965983    3.8305932   -0.3177664 
C     0.4701738    3.6125476   -2.6342042 
C     0.1543647   -3.6305759   -3.6227483 
F     1.2769101   -4.3541116   -3.6930465 
F     0.2797914   -2.5447287   -4.3960465 
F    -0.8766512   -4.3606428   -4.0472432 
Mo    0.4567084   -0.1170139   -0.3796155 
H    -3.9448245    3.9157354   -2.0093791 
H    -3.0849631    0.9894767   -5.0781782 
H    -0.7673471   -0.2487513    5.5029723 
H    -0.4115182   -4.3717939    4.2361882 
H     2.7811486    1.9003665    5.1032929 
H     3.8057141   -0.2775107    5.7867769 
H     3.5095849   -2.3039599    4.3525424 
H    -0.1004174    1.2201888   -2.0770025 
H    -4.0546859   -2.1768355    1.7960882 
H    -4.8833154   -0.9199822   -0.5705708 
H    -4.5075453    1.7350236    0.5554244 
H    -3.8710102    3.3797756    0.2655204 
H    -2.7746788    2.0653919    0.7965430 
H    -2.9397576    4.4362794   -4.6843258 
H    -4.6938124    4.1521740   -4.5816792 
H    -3.7025497    3.2143679   -5.7495898 
H    -3.6438572   -1.4851050   -4.0506958 
H    -2.5544153   -1.8586372   -2.6818880 
H    -1.8939459   -1.2301970   -4.2266082 
H    -2.9358525    0.7766075    2.9708970 
H    -1.3122533    1.2429627    2.3996972 
H    -1.7209657    1.3787329    4.1384809 
H     1.1398888   -2.3677417    6.4499861 
H     0.0724831   -3.8015200    6.5442707 
H    -0.4737516   -2.2150520    7.1901943 
H    -0.6474053   -4.8926473    1.8158212 
H    -1.5365433   -3.7891626    0.7203508 
H    -2.3979908   -4.6462790    2.0253959 
H     0.7804838    2.8905790    3.7612874 
H     0.6698219    2.4039385    2.0370742 
H     2.1431682    3.2052687    2.6648945 
H     2.1254026   -3.4289206    2.6734634 
H     3.1312685   -2.7176457    1.3965265 
H     1.3528548   -2.5369356    1.3325005 
H     2.1671692    3.1225744    0.3910240 
H     2.0344567    4.6399826   -0.5477527 
H     2.8014043    3.2090228   -1.2881191 
H    -1.5036311    3.6324455   -0.7246103 
H    -0.3250396    4.9261994   -0.3432475 
H    -0.4712432    3.5033197    0.7390596 
H     1.2248534    3.1298817   -3.2876809 
H     0.6275879    4.7090456   -2.6877180 
H    -0.5366052    3.3912184   -3.0435849 
C     2.9574655    0.4509247   -1.2243799 
C     3.3510576    0.7300581   -2.6616976 
C     3.0193101   -1.5057947   -2.4896109 
C     2.7368835   -0.9145133   -1.1136905 
H     3.1844119    1.1248868   -0.3879913 
H     2.8696384   -1.4880794   -0.1859540 
C     2.5688992   -0.3615022   -3.4244914 
H     2.9171829   -0.4901313   -4.4681572 
H     1.4740767   -0.1996610   -3.4291406 
C     4.8131413    0.1447209   -2.7373477 
H     5.2615815    0.4279743   -3.7104219 
H     5.4677062    0.5491698   -1.9402842 
C     4.5807145   -1.3926001   -2.6296352 
H     4.9060343   -1.9196677   -3.5487361 
H     5.1101792   -1.8569840   -1.7746535 
H     3.2635886    1.7733184   -3.0136298 
H     2.6295956   -2.5200558   -2.6704016 
106
Adduct3
C    -1.6341437    0.5686773   -0.4324393 
N     1.3412540    0.8639456   -0.2401840 
C    -3.4045703    2.0248806   -0.4838422 
N    -2.6956018    0.0305677   -1.1378319 
S    -1.9656146   -1.0704883    3.0883252 
C    -3.7796310    0.9032978   -1.1612906 
N    -2.0990751    1.8176441   -0.0522798 
C    -2.7996608   -1.1397306   -1.9948460 
O    -0.9940090   -1.1177686    1.8584984 
C    -2.3480406   -1.0109608   -3.3351604 
O    -3.3399080   -0.6970120    2.6908045 
C    -2.6747886   -2.0356681   -4.2410996 
O    -1.3377007   -0.4070657    4.2506210 
C    -3.4321266   -3.1629131   -3.8574121 
C    -3.8719507   -3.2412259   -2.5232133 
C    -3.5941241   -2.2321629   -1.5759802 
C    -1.5785302    0.2009391   -3.7957764 
C    -3.7418125   -4.2576508   -4.8499344 
C    -4.2151796   -2.2988862   -0.2029175 
C    -1.4037172    2.9622483    0.5172061 
C    -0.7218266    3.8192721   -0.3896375 
C    -0.2353244    5.0428475    0.1010071 
C    -0.4328777    5.4471589    1.4385562 
C    -1.1397258    4.5828992    2.2924327 
C    -1.6508384    3.3402319    1.8587156 
C    -0.5907339    3.4789358   -1.8535803 
C     0.1069581    6.7679874    1.9323990 
C    -2.4498849    2.4967281    2.8191702 
C     2.2582347    1.8323758   -0.5923873 
C     2.8775326    1.7363999   -1.8893571 
C     3.8102363    2.7151131   -2.2648912 
C     4.1505810    3.7663629   -1.3982419 
C     3.5546174    3.8488125   -0.1326456 
C     2.6078930    2.9018283    0.3006533 
C     2.5600182    0.6039810   -2.8286622 
C     2.0371450    3.0243907    1.6850507 
C     0.6084530   -1.7121777   -0.9617798 
C     0.4248349   -3.2317930   -1.0465510 
C    -0.5624532   -3.8382777   -0.0346972 
C     1.8424539   -3.8472587   -0.8452989 
C    -0.0251636   -3.5921481   -2.4835370 
C    -2.0621378   -2.9175628    3.5367826 
F    -0.8327953   -3.4282377    3.7048287 
F    -2.6930999   -3.5979218    2.5733876 
F    -2.7457892   -3.0216959    4.6788329 
Mo    0.2368166   -0.3638643    0.3586673 
H    -2.3314669   -1.9441841   -5.2840140 
H    -4.4804857   -4.1031010   -2.2053063 
H     0.2921954    5.7144418   -0.5948809 
H    -1.3281650    4.8888529    3.3340699 
H     4.2807124    2.6463290   -3.2578955 
H     4.8850124    4.5234702   -1.7123081 
H     3.8265358    4.6715052    0.5466811 
H     1.2679391   -1.3750294   -1.7821716 
H    -3.9359216    2.9599352   -0.2842879 
H    -4.7086262    0.6538569   -1.6819630 
H    -2.1521375    1.1369409   -3.6315794 
H    -1.3397825    0.1331994   -4.8732701 
H    -0.6250649    0.3085457   -3.2392284 
H    -2.8732761   -4.9415717   -4.9647479 
H    -3.9595806   -3.8444118   -5.8551224 
H    -4.6050446   -4.8712186   -4.5270202 
H    -5.2053643   -1.7929832   -0.2004076 
H    -3.6087419   -1.8051415    0.5768443 
H    -4.3927797   -3.3489701    0.0981315 
H    -1.5816335    3.4926880   -2.3563457 
H    -0.1638115    2.4693624   -2.0091110 
H     0.0571136    4.2100489   -2.3715598 
H     1.1952890    6.6952808    2.1478395 
H    -0.3925877    7.0912445    2.8660529 
H    -0.0149614    7.5659042    1.1726910 
H    -1.7865256    1.9451236    3.5171458 
H    -3.0789239    1.7415448    2.3155515 
H    -3.1055944    3.1358638    3.4425282 
H     3.0026775    0.7807386   -3.8264473 
H     1.4673589    0.4650161   -2.9549731 
H     2.9697814   -0.3559399   -2.4490047 
H     1.9657274    4.0859245    1.9841587 
H     2.6958653    2.5296603    2.4268311 
H     1.0308639    2.5748170    1.7696307 
H    -0.2333112   -3.7028185    1.0132745 
H    -0.6582113   -4.9291141   -0.2067932 
H    -1.5677029   -3.3890207   -0.1392651 
H     2.5622572   -3.4609631   -1.5950675 
H     1.7746029   -4.9473135   -0.9756267 
H     2.2570071   -3.6556163    0.1625658 
H    -1.0465439   -3.2326466   -2.6914520 
H    -0.0153505   -4.6953948   -2.6020234 
H     0.6588844   -3.1623646   -3.2434839 
C     1.7980259   -1.7638033    2.1002660 
H     1.3462551   -2.6821560    1.7011598 
C     2.7746411   -1.0182077    1.4832243 
H     3.2025762   -1.1974542    0.4865945 
C     3.4306617   -0.1705494    2.5533175 
H     4.0113087    0.7023614    2.2054630 
C     1.8462799   -1.4266907    3.5824997 
H     0.9551803   -1.6853999    4.1759439 
C     3.1879813   -2.0825716    4.0766670 
H     3.2517329   -1.9994250    5.1798687 
H     3.2457988   -3.1585832    3.8202077 
C     4.2787903   -1.2206838    3.3720358 
H     4.9536019   -1.8085742    2.7194969 
H     4.9118794   -0.6792077    4.1029288 
C     2.2551731    0.0580028    3.5339510 
H     1.4539530    0.7039802    3.1236145 
H     2.5744502    0.4625667    4.5150776 
106
Adduct4
C    -1.6289309   -0.3690729    0.2915245 
N     1.0789256    0.4596154    1.2782743 
C    -3.3994601   -1.4621614    1.2542763 
N    -2.8225636    0.0243893   -0.2855183 
S    -0.3230646   -2.9719650   -2.1747345 
C    -3.9015346   -0.6448806    0.2850316 
N    -2.0210458   -1.2814323    1.2581671 
C    -3.1412690    1.1232478   -1.1842739 
O     0.1198282   -1.5253292   -1.7649908 
C    -3.2941338    2.4137543   -0.6109922 
O    -1.7786132   -3.1744126   -2.0001692 
C    -3.8119573    3.4391436   -1.4219216 
O     0.6109065   -3.9986782   -1.6635526 
C    -4.1838932    3.2175104   -2.7650327 
C    -4.0418131    1.9178790   -3.2829242 
C    -3.5506183    0.8441834   -2.5088991 
C    -2.9495164    2.6830905    0.8314605 
C    -4.7084320    4.3484594   -3.6165629 
C    -3.5608617   -0.5524111   -3.0776635 
C    -1.2630472   -1.8855385    2.3443529 
C    -1.0976182   -1.1106477    3.5268276 
C    -0.5345002   -1.7366021    4.6505335 
C    -0.1677741   -3.1002562    4.6463360 
C    -0.3876743   -3.8384454    3.4721771 
C    -0.9524285   -3.2657495    2.3101191 
C    -1.5861801    0.3138573    3.6141433 
C     0.4204515   -3.7400253    5.8811079 
C    -1.2408373   -4.1540287    1.1264161 
C     1.6591996    0.8034938    2.4810304 
C     1.6193957    2.1864533    2.8828623 
C     2.2014865    2.5478764    4.1079633 
C     2.8293491    1.5953488    4.9258688 
C     2.8834761    0.2543986    4.5211137 
C     2.3094404   -0.1742252    3.3106530 
C     1.0004022    3.2455165    2.0097049 
C     2.4391280   -1.6193687    2.9136882 
C     0.6512510    1.6144427   -1.1883001 
C     0.5145919    2.1282494   -2.6240859 
C    -0.0340523    1.1154872   -3.6409686 
C     1.9129507    2.6258502   -3.0831346 
C    -0.4159258    3.3682697   -2.5648210 
C    -0.0544130   -2.9200193   -4.0565982 
F     1.2231645   -2.6427148   -4.3455415 
F    -0.8463157   -1.9972807   -4.6158722 
F    -0.3670370   -4.1264510   -4.5380664 
Mo    0.5284767   -0.0938006   -0.2929941 
H    -3.9342079    4.4428268   -0.9843088 
H    -4.3486753    1.7143889   -4.3215320 
H    -0.4007690   -1.1430624    5.5688344 
H    -0.1369508   -4.9112825    3.4545230 
H     2.1641932    3.6025477    4.4217875 
H     3.2806502    1.9011058    5.8819028 
H     3.3838263   -0.4897283    5.1598498 
H     0.9843827    2.4407095   -0.5335921 
H    -3.8943848   -2.1416208    1.9543074 
H    -4.9303217   -0.4552060   -0.0344168 
H    -3.5063310    2.0127280    1.5185928 
H    -3.1862884    3.7272936    1.1071520 
H    -1.8704977    2.5149507    1.0249618 
H    -3.8769579    4.9991575   -3.9631886 
H    -5.4046117    4.9959646   -3.0464187 
H    -5.2339047    3.9740563   -4.5162414 
H    -4.5373401   -1.0437435   -2.8737730 
H    -2.7825117   -1.2065367   -2.6476965 
H    -3.4389838   -0.5302531   -4.1775055 
H    -2.6956315    0.3559128    3.5656963 
H    -1.2038555    0.9379336    2.7840540 
H    -1.2750849    0.7794548    4.5675383 
H     1.3701544   -3.2459369    6.1754007 
H     0.6282245   -4.8158871    5.7260810 
H    -0.2667240   -3.6422648    6.7472031 
H    -0.3034577   -4.4993382    0.6449888 
H    -1.8408289   -3.6573321    0.3446210 
H    -1.7851951   -5.0623425    1.4549702 
H     0.7959949    4.1662343    2.5875575 
H     0.0548440    2.9044449    1.5457015 
H     1.6873464    3.5252263    1.1823721 
H     2.5684685   -2.2594054    3.8054733 
H     3.3387301   -1.7749973    2.2809197 
H     1.5557684   -1.9861247    2.3568717 
H     0.6350018    0.2417607   -3.7527648 
H    -0.1291520    1.5921622   -4.6372632 
H    -1.0335228    0.7480499   -3.3437037 
H     2.3538058    3.3405824   -2.3587744 
H     1.8052547    3.1500361   -4.0552257 
H     2.6204872    1.7903019   -3.2266536 
H    -1.4378015    3.0988203   -2.2484019 
H    -0.4746051    3.8244739   -3.5747387 
H    -0.0234786    4.1368997   -1.8679069 
C     3.3172071    0.0556391   -0.6026729 
C     4.1588883    0.1134367   -1.8566558 
C     3.2798221   -1.9765817   -1.7513530 
C     2.7653640   -1.2158287   -0.5341998 
H     3.4187617    0.7697180    0.2268721 
H     2.5005649   -1.7283108    0.4031523 
C     3.3954464   -0.8462535   -2.7951584 
H     3.9789451   -1.1339511   -3.6917417 
H     2.4123425   -0.4510930   -3.1128008 
C     5.4016875   -0.7861143   -1.4772241 
H     6.1642161   -0.6877676   -2.2754299 
H     5.8742785   -0.4669923   -0.5274430 
C     4.7969017   -2.2205922   -1.4224218 
H     5.2390142   -2.8784387   -2.1970031 
H     4.9380115   -2.7195329   -0.4434917 
H     4.4301072    1.1169671   -2.2278057 
H     2.7164697   -2.8822846   -2.0278914 
106
Ring1
C    -1.0938876   -0.1972834    0.7876522 
N     1.5716796    1.0680852    0.6387358 
C    -2.6919951   -1.0731280    2.1517510 
N    -2.3020658    0.4077023    0.5492621 
S    -0.6664834   -2.8107640   -2.3423748 
C    -3.2907389   -0.1194542    1.3750907 
N    -1.3498288   -1.1060995    1.7843610 
C    -2.5625980    1.5435868   -0.3155876 
O    -0.4438403   -1.4833070   -1.5618347 
C    -2.4195846    2.8388146    0.2455680 
O    -2.0427589   -3.3177361   -2.1659152 
C    -2.7145161    3.9419320   -0.5761143 
O     0.4776218   -3.7442382   -2.1838824 
C    -3.1647750    3.7866387   -1.9042177 
C    -3.3646782    2.4799960   -2.3895930 
C    -3.0970553    1.3359437   -1.6095181 
C    -2.0418846    3.0314610    1.6950205 
C    -3.4324996    4.9916996   -2.7736450 
C    -3.4788674   -0.0336167   -2.1109664 
C    -0.3925052   -1.9410575    2.4882160 
C     0.2137873   -1.4026787    3.6554604 
C     1.0793068   -2.2348508    4.3841196 
C     1.3496538   -3.5647689    3.9922174 
C     0.6942354   -4.0664273    2.8546458 
C    -0.2058504   -3.2862104    2.0958076 
C    -0.0850125    0.0008879    4.1242055 
C     2.3091107   -4.4177169    4.7871368 
C    -0.9711472   -3.9268065    0.9658850 
C     2.1004869    1.9941098    1.5169754 
C     1.7894806    3.3943822    1.3738165 
C     2.3606757    4.3035891    2.2805868 
C     3.2096920    3.8788176    3.3116052 
C     3.4886525    2.5137787    3.4639870 
C     2.9510764    1.5508274    2.5933157 
C     0.8849693    3.9300764    0.2987628 
C     3.2921098    0.1045416    2.8176215 
C     1.4951234    0.4563437   -2.2933512 
C     1.9577676    1.7745885   -2.9530337 
C     3.0399059    2.5625432   -2.1888783 
C     0.6865286    2.6424099   -3.1271779 
C     2.4742965    1.4374611   -4.3806346 
C    -0.6025601   -2.2570861   -4.1682534 
F     0.6690824   -2.0177005   -4.5406979 
F    -1.3191054   -1.1378357   -4.3500598 
F    -1.1026387   -3.2363251   -4.9218589 
Mo    0.8026727   -0.1304840   -0.3941288 
H    -2.6044785    4.9551108   -0.1575062 
H    -3.7672724    2.3374093   -3.4052106 
H     1.5528935   -1.8330110    5.2941185 
H     0.8607767   -5.1131405    2.5532497 
H     2.1216562    5.3729559    2.1732982 
H     3.6430821    4.6124936    4.0078852 
H     4.1368813    2.1752454    4.2869989 
H     0.6653982    0.0792275   -2.9198598 
H    -3.0928128   -1.7252985    2.9334106 
H    -4.3239214    0.2390223    1.3410074 
H    -2.8330085    2.6357835    2.3667739 
H    -1.9125806    4.1036274    1.9312914 
H    -1.1042363    2.5053591    1.9651329 
H    -2.4886957    5.3676886   -3.2244211 
H    -3.8646868    5.8278750   -2.1885370 
H    -4.1217918    4.7511754   -3.6061419 
H    -4.4555123   -0.3404206   -1.6775524 
H    -2.7469080   -0.8139078   -1.8400224 
H    -3.5969174   -0.0324593   -3.2103439 
H    -1.1662292    0.1393999    4.3347629 
H     0.1934026    0.7602486    3.3649300 
H     0.4703073    0.2327786    5.0518282 
H     3.3544745   -4.0661685    4.6537236 
H     2.2689051   -5.4791125    4.4758357 
H     2.0911359   -4.3633158    5.8733080 
H    -0.2894361   -4.4019510    0.2332408 
H    -1.6144476   -3.2176034    0.4176545 
H    -1.6245597   -4.7330208    1.3597475 
H     0.2550978    4.7480641    0.6973451 
H     0.2234684    3.1566263   -0.1277185 
H     1.4728807    4.3641252   -0.5360618 
H     3.3958245   -0.1043453    3.8994443 
H     4.2685435   -0.1443213    2.3517975 
H     2.5336948   -0.5798186    2.3995493 
H     2.7798435    2.6953598   -1.1238841 
H     3.1562500    3.5696859   -2.6385213 
H     4.0309660    2.0743863   -2.2336391 
H    -0.0720374    2.1180862   -3.7435452 
H     0.9384226    3.5931783   -3.6390754 
H     0.2151591    2.8890401   -2.1577272 
H     3.3963997    0.8242844   -4.3650167 
H     2.7054195    2.3766642   -4.9240638 
H     1.7093266    0.8867391   -4.9646980 
C     2.2503364   -1.5485182   -0.5322984 
C     3.6766238   -1.6972199   -0.0153534 
C     3.9951232   -0.6021302   -1.9740773 
C     2.4425323   -0.7687627   -1.9899223 
H     1.7116513   -2.5081380   -0.6736125 
H     2.1214018   -1.5439707   -2.7087671 
C     4.3615735   -0.4012189   -0.4914572 
H     5.4570998   -0.4046939   -0.3233581 
H     3.9388924    0.5210785   -0.0520276 
C     4.3672301   -2.7694148   -0.9142944 
H     5.3280719   -3.0737206   -0.4533034 
H     3.7506343   -3.6831282   -1.0243221 
C     4.5890777   -2.0086346   -2.2577611 
H     5.6670243   -1.9109953   -2.4947935 
H     4.1076395   -2.5003380   -3.1264245 
H     3.7230443   -1.9410150    1.0606485 
H     4.3553591    0.1687527   -2.6745733 
106
Ring2
C    -1.6024437    0.5279437   -0.0184892 
N     0.8690566    1.0236842    1.4913171 
C    -3.8644435    0.2150121   -0.0149443 
N    -2.2219679    1.5365327   -0.7217154 
S    -0.6431346   -2.1153319   -2.6263406 
C    -3.6029874    1.3402373   -0.7431264 
N    -2.6357373   -0.2644344    0.4266403 
C    -1.6960926    2.8027573   -1.2089074 
O    -0.0120545   -1.3062213   -1.4500437 
C    -2.0146030    3.9631721   -0.4523748 
O    -1.8356459   -1.4457065   -3.1907641 
C    -1.6337551    5.2125826   -0.9745352 
O    -0.6998975   -3.5583353   -2.3157290 
C    -0.9559179    5.3389071   -2.2041098 
C    -0.6530301    4.1620379   -2.9136616 
C    -1.0235035    2.8828461   -2.4492995 
C    -2.7313661    3.8901671    0.8755715 
C    -0.5937623    6.6981201   -2.7531484 
C    -0.6906832    1.6620100   -3.2615112 
C    -2.5303294   -1.3517821    1.3822251 
C    -2.3347789   -1.0102442    2.7498283 
C    -2.2540447   -2.0594334    3.6809183 
C    -2.4080627   -3.4118394    3.3024068 
C    -2.6968819   -3.6925594    1.9553987 
C    -2.7893824   -2.6812263    0.9739522 
C    -2.3256689    0.4276517    3.2126044 
C    -2.2891480   -4.5147968    4.3260780 
C    -3.2478363   -3.0400990   -0.4167006 
C     1.0687598    2.0306424    2.4097568 
C     1.1902714    3.3985401    1.9808333 
C     1.3346080    4.3950886    2.9627574 
C     1.3821016    4.0784213    4.3268664 
C     1.3033848    2.7377575    4.7372408 
C     1.1570089    1.6956320    3.8092821 
C     1.2255482    3.7906479    0.5309457 
C     1.1416985    0.2690544    4.2907296 
C     2.4821929   -0.3596859   -0.5216585 
C     3.6403576    0.6285327   -0.7797539 
C     4.0899001    1.4162807    0.4627666 
C     3.1868074    1.5914683   -1.9014031 
C     4.8573920   -0.1800878   -1.3075655 
C     0.7062061   -1.9934020   -3.9654074 
F     1.8743110   -2.4514252   -3.4813900 
F     0.8770292   -0.7307421   -4.3801809 
F     0.3280740   -2.7508375   -4.9968122 
Mo    0.5185570   -0.1957611    0.2755198 
H    -1.8710260    6.1178672   -0.3929037 
H    -0.1255203    4.2336684   -3.8783191 
H    -2.1027393   -1.8105355    4.7435932 
H    -2.8798692   -4.7349578    1.6488967 
H     1.4159673    5.4447103    2.6407184 
H     1.4918126    4.8776268    5.0753047 
H     1.3634872    2.4873532    5.8075471 
H     2.3020775   -0.9332103   -1.4514663 
H    -4.8067036   -0.2782676    0.2408581 
H    -4.2712235    2.0287613   -1.2683881 
H    -3.8200190    3.7124014    0.7499839 
H    -2.6166736    4.8393254    1.4319889 
H    -2.3432547    3.0700461    1.5113037 
H    -0.3249196    7.4064180   -1.9444617 
H    -1.4549306    7.1419665   -3.2981578 
H     0.2513791    6.6399274   -3.4662044 
H    -0.5234496    1.9282421   -4.3219310 
H    -1.4760988    0.8854566   -3.2115148 
H     0.2464938    1.1917993   -2.8988957 
H    -3.2770321    0.9320737    2.9405538 
H    -1.5072606    1.0213679    2.7601393 
H    -2.2207050    0.4860728    4.3117515 
H    -1.2250229   -4.6914155    4.5928443 
H    -2.7017264   -5.4702616    3.9490569 
H    -2.8136902   -4.2518144    5.2668509 
H    -2.7399096   -3.9512736   -0.7836409 
H    -3.0767117   -2.2375107   -1.1550119 
H    -4.3383418   -3.2531384   -0.4054015 
H     0.7870699    4.7943212    0.3827676 
H     0.6844163    3.0801715   -0.1190631 
H     2.2749375    3.8419140    0.1704715 
H     1.0848685    0.2287568    5.3942204 
H     2.0715210   -0.2584742    3.9902919 
H     0.2869511   -0.3053736    3.8825387 
H     3.2685912    2.0047192    0.9081778 
H     4.9003368    2.1207547    0.1863446 
H     4.4992383    0.7513982    1.2506373 
H     2.9027465    1.0310368   -2.8157034 
H     4.0081372    2.2848498   -2.1745557 
H     2.3157853    2.1990947   -1.5883095 
H     5.2675866   -0.8579265   -0.5322889 
H     5.6684255    0.5169892   -1.6028027 
H     4.5927564   -0.7871610   -2.1974324 
C     2.5777914   -1.3378168    0.6978695 
C     3.1032961   -2.7726260    0.3274116 
C     1.0678675   -3.2862895    1.1829360 
C     1.1748922   -1.7676676    1.4201249 
H     3.1993476   -0.8362538    1.4628761 
H     1.1746044   -1.5069717    2.4876338 
C     1.8443650   -3.5289729   -0.1242336 
H     2.0455282   -4.6044454   -0.3015693 
H     1.3621825   -3.1206308   -1.0229825 
C     3.4512471   -3.4947735    1.6581155 
H     4.0839661   -4.3791649    1.4455862 
H     4.0242786   -2.8466617    2.3514591 
C     2.0517322   -3.9105153    2.2193887 
H     1.9293414   -5.0125302    2.2261150 
H     1.8686031   -3.5510725    3.2514926 
H     3.9377714   -2.7312051   -0.3953612 
H     0.0342141   -3.6748840    1.2429212 
106
Ring3
C    -1.6572712   -0.6239492    0.3755475 
N     0.8829101    0.6253109    1.0788158 
C    -3.4735323   -1.6743987    1.2597910 
N    -2.8141158   -0.1090717   -0.1597063 
S    -0.5497326   -2.8331962   -2.5744481 
C    -3.9324446   -0.7470187    0.3669663 
N    -2.0833060   -1.5797292    1.2690908 
C    -2.9512935    1.0843534   -0.9770720 
O    -0.3325148   -1.3815766   -2.0460613 
C    -2.9166912    2.3398576   -0.3107681 
O    -1.9381707   -3.2979662   -2.3634254 
C    -3.1424919    3.4957263   -1.0791618 
O     0.5718241   -3.7341551   -2.2047289 
C    -3.4300985    3.4336770   -2.4594646 
C    -3.5213379    2.1649028   -3.0606222 
C    -3.3115198    0.9695763   -2.3408581 
C    -2.7546242    2.4380380    1.1872119 
C    -3.6370398    4.6959330   -3.2606877 
C    -3.5736627   -0.3600739   -2.9998551 
C    -1.3280003   -2.2958150    2.2868278 
C    -1.2848521   -1.7165148    3.5847465 
C    -0.6853788   -2.4607624    4.6151271 
C    -0.1389973   -3.7431428    4.3963831 
C    -0.2293817   -4.2871085    3.1032622 
C    -0.8396876   -3.5980381    2.0326949 
C    -1.8786846   -0.3591494    3.8733949 
C     0.5243471   -4.5021861    5.5204497 
C    -0.9767863   -4.2752896    0.6946608 
C     1.1982210    1.3096480    2.2283284 
C     1.0003371    2.7364893    2.2695308 
C     1.2652918    3.4077126    3.4743210 
C     1.7346702    2.7228112    4.6057436 
C     1.9657360    1.3406079    4.5442357 
C     1.7175865    0.6068179    3.3717318 
C     0.5803460    3.5257340    1.0585221 
C     2.0505213   -0.8580412    3.3275426 
C     1.4928345    1.0933022   -1.6413715 
C     1.1302167    1.8066345   -2.9700417 
C     0.3518271    0.9501475   -3.9787553 
C     2.4545424    2.2714440   -3.6334416 
C     0.2997323    3.0597513   -2.6188907 
C    -0.3734290   -2.6413754   -4.4576901 
F     0.8881909   -2.3031586   -4.7701176 
F    -1.2142958   -1.7182238   -4.9370882 
F    -0.6567947   -3.8267357   -5.0058102 
Mo    0.4144919   -0.2278995   -0.3796999 
H    -3.1162264    4.4752074   -0.5756241 
H    -3.7874545    2.0913010   -4.1271553 
H    -0.6517621   -2.0239342    5.6259820 
H     0.1574196   -5.3017510    2.9161977 
H     1.1038948    4.4958656    3.5197971 
H     1.9301635    3.2723715    5.5389389 
H     2.3521558    0.8101903    5.4282431 
H     1.9571229    1.8427360   -0.9756359 
H    -4.0052072   -2.3836489    1.9010710 
H    -4.9491209   -0.4685451    0.0743863 
H    -3.6267098    1.9858731    1.7063838 
H    -2.6863852    3.4936353    1.5082814 
H    -1.8555244    1.9080581    1.5574137 
H    -4.1720550    4.4960751   -4.2090646 
H    -2.6610487    5.1593730   -3.5209632 
H    -4.2079040    5.4526388   -2.6860885 
H    -3.4281462   -0.2934141   -4.0942980 
H    -4.6301002   -0.6649852   -2.8341087 
H    -2.9391261   -1.1737331   -2.6088983 
H    -2.9641302   -0.3238404    3.6445808 
H    -1.3950041    0.4354198    3.2696469 
H    -1.7505253   -0.0947637    4.9392923 
H    -0.0122690   -4.3592812    6.4796566 
H     1.5648353   -4.1436335    5.6770270 
H     0.5787325   -5.5869865    5.3055513 
H    -0.0627489   -4.1545718    0.0779868 
H    -1.8178720   -3.8806149    0.0956416 
H    -1.1270951   -5.3644385    0.8256777 
H     0.0383547    4.4442249    1.3535559 
H    -0.0531808    2.9462688    0.3635165 
H     1.4758835    3.8521096    0.4871290 
H     1.9762698   -1.3084309    4.3342107 
H     3.0991548   -0.9969828    2.9881870 
H     1.3979833   -1.4245798    2.6383508 
H     0.9232260    0.0557429   -4.2914335 
H     0.1559284    1.5434151   -4.8949059 
H    -0.6211780    0.6185789   -3.5718981 
H     3.0573142    2.9049290   -2.9507143 
H     2.2244296    2.8733299   -4.5366989 
H     3.0785963    1.4132910   -3.9557430 
H    -0.6521223    2.7904959   -2.1204218 
H     0.0522858    3.6213429   -3.5424418 
H     0.8604109    3.7449563   -1.9515938 
C     2.0925336   -1.3871334   -0.6062608 
C     3.3991115   -1.5280032    0.1711747 
C     3.8948277    0.0956147   -1.3273912 
C     2.3931192   -0.1880240   -1.6879318 
H     1.7699558   -2.3215120   -1.1069670 
H     2.2584238   -0.6339496   -2.6921327 
C     3.9579203   -0.0918162    0.1998700 
H     4.9957320   -0.0376721    0.5855532 
H     3.3395712    0.6293098    0.7659908 
C     4.4026446   -2.2293929   -0.7961302 
H     5.3072572   -2.5358024   -0.2333516 
H     3.9737459   -3.1425381   -1.2538412 
C     4.7255683   -1.1106194   -1.8359576 
H     5.8019384   -0.8473313   -1.8295546 
H     4.4658943   -1.3905324   -2.8765073 
H     3.2805000   -2.0577321    1.1333556 
H     4.2324993    1.0739409   -1.7140966 
106
Ring4
C     0.0154975    0.0192276    1.7286521 
N    -1.0706828   -0.3707855    2.4777133 
C    -0.7263261   -0.4708457    3.8240525 
C     0.5925904   -0.1249992    3.9285613 
N     1.0300632    0.1829772    2.6446992 
C     2.3244684    0.8060492    2.4084951 
C     3.4991253    0.0205078    2.3260174 
C     4.7230427    0.6950578    2.1274187 
C     4.8121848    2.0971746    2.0699201 
C     3.6280733    2.8423397    2.2528387 
C     2.3770244    2.2266005    2.4344623 
C     1.1501787    3.0602052    2.7144612 
H     1.4031543    4.1361833    2.7397289 
H     0.3608938    2.9145463    1.9504036 
H     0.6989877    2.7959806    3.6938574 
H     3.6796638    3.9426250    2.2726938 
C     6.1323134    2.7906082    1.8343895 
H     6.2321681    3.6978203    2.4634604 
H     6.2193803    3.1220000    0.7771543 
H     6.9894865    2.1217288    2.0432427 
H     5.6414269    0.0922118    2.0426388 
C     3.5017488   -1.4693410    2.5464818 
H     2.5540559   -1.9545700    2.2588245 
H     4.3335997   -1.9503856    1.9982944 
H     3.6606844   -1.6874584    3.6253887 
H     1.2521072   -0.0513867    4.7983719 
H    -1.4569961   -0.7622129    4.5843797 
C    -2.4633630   -0.4706836    2.0630297 
C    -3.0903146   -1.7329948    1.9352848 
C    -4.4570035   -1.7498010    1.5784215 
C    -5.2106925   -0.5761417    1.4141022 
C    -4.5690096    0.6579652    1.6531553 
C    -3.2065817    0.7400307    1.9860072 
C    -2.5855366    2.0740964    2.3201314 
H    -1.7544864    2.3338257    1.6353802 
H    -2.1659107    2.0771325    3.3479605 
H    -3.3365316    2.8833178    2.2596518 
H    -5.1530898    1.5905612    1.5969332 
C    -6.6651821   -0.6253057    1.0123740 
H    -6.7830499   -0.3834512   -0.0660024 
H    -7.1017962   -1.6294997    1.1760840 
H    -7.2673672    0.1163350    1.5748828 
H    -4.9494500   -2.7282360    1.4574931 
C    -2.4105146   -3.0415864    2.2492446 
H    -1.3476882   -2.9277823    2.5194088 
H    -2.9319588   -3.5346583    3.0961770 
H    -2.4594170   -3.7370499    1.3888485 
Mo    0.4153254    0.1920606   -0.4774063 
N    -0.1338599    1.8600280   -0.5847010 
C    -0.6498579    3.1103361   -0.8185951 
C    -2.0550193    3.2721397   -1.0971313 
C    -2.5453426    4.5703765   -1.3166189 
C    -1.6998665    5.6887166   -1.2809860 
C    -0.3269145    5.5229481   -1.0403540 
C     0.2293189    4.2538029   -0.8172430 
C     1.7191445    4.1202826   -0.6444862 
H     2.1523973    5.0508057   -0.2312265 
H     2.0010953    3.2798984    0.0152270 
H     2.2073034    3.9527935   -1.6289280 
H     0.3375239    6.4007662   -1.0307515 
H    -2.1115101    6.6954900   -1.4482294 
H    -3.6193537    4.7021317   -1.5198412 
C    -3.0017069    2.1063339   -1.1990768 
H    -3.1428750    1.8156671   -2.2620525 
H    -2.6512932    1.2143180   -0.6501132 
H    -4.0024872    2.3782051   -0.8130777 
C     2.1534812    0.6222716   -1.4619931 
C     3.3649905   -0.2756128   -1.7724185 
C     2.7969217   -1.4039429   -2.6530582 
C     2.1034595   -0.4600412   -3.6514527 
H     1.5846777   -0.9332509   -4.5033885 
C     1.1391255    0.3919970   -2.7699878 
H     1.0045120    1.4133271   -3.1722837 
C    -0.3257764   -0.1173919   -2.4732324 
H    -0.9956066    0.7397813   -2.6458046 
C    -1.0471559   -1.3210991   -3.1485382 
C    -0.3026168   -2.6609513   -3.3046152 
H    -0.0020204   -3.0881780   -2.3353088 
H    -0.9938841   -3.3905862   -3.7745606 
H     0.5831661   -2.5927273   -3.9609775 
C    -2.3346076   -1.5835092   -2.3276541 
H    -2.9406589   -0.6643326   -2.2049382 
H    -2.9671375   -2.3361986   -2.8414134 
H    -2.0902614   -1.9804136   -1.3217530 
C    -1.4612871   -0.8309140   -4.5655287 
H    -0.5783055   -0.6022149   -5.1964349 
H    -2.0887636    0.0829459   -4.5147327 
H    -2.0486823   -1.6184648   -5.0811399 
C     3.2785470    0.4594354   -4.0916047 
H     2.9267161    1.4556306   -4.4281260 
H     3.8080790   -0.0024728   -4.9482259 
C     4.1901038    0.5247673   -2.8237965 
H     4.4126073    1.5589834   -2.4936656 
H     5.1608794    0.0171094   -2.9955846 
H     3.5905881   -2.0173315   -3.1242565 
H     2.0945633   -2.0690849   -2.1316843 
H     3.9403788   -0.5720877   -0.8751565 
H     2.4286690    1.6831132   -1.3730280 
O    -0.4808262   -4.0205155   -0.1735411 
S     0.6621601   -3.2699289    0.3859698 
O     0.8243990   -3.1961858    1.8566928 
O     0.8239904   -1.8697501   -0.2971684 
C     2.2135559   -4.1961632   -0.2255172 
F     2.0795613   -4.5262464   -1.5155016 
F     2.3280945   -5.3061292    0.5078067 
F     3.3113710   -3.4436698   -0.0719766 
106
Product1
C    -1.0188456   -2.1339268    0.1414763 
N    -2.2079869   -2.8251807    0.0759922 
C    -1.9863924   -4.1960859    0.1174806 
C    -0.6312646   -4.3797876    0.2149779 
N    -0.0587648   -3.1169929    0.2347753 
C     1.3723639   -2.9152367    0.3489384 
C     2.1456741   -2.8824298   -0.8386221 
C     3.5394327   -2.7532273   -0.7037418 
C     4.1666978   -2.6798416    0.5582973 
C     3.3592976   -2.7526079    1.7099742 
C     1.9569223   -2.8867913    1.6386901 
C     1.1365671   -3.0610857    2.8946186 
H     0.2719162   -2.3705600    2.9352705 
H     1.7567028   -2.8846528    3.7933541 
H     0.7335253   -4.0938988    2.9655732 
H     3.8328247   -2.7201614    2.7040412 
C     5.6663018   -2.5369502    0.6612027 
H     6.0053648   -1.5754847    0.2215880 
H     6.0106039   -2.5710904    1.7124649 
H     6.1841788   -3.3421205    0.1001294 
H     4.1547196   -2.7189495   -1.6168257 
C     1.5081033   -3.0381760   -2.1972923 
H     2.2302604   -2.8081866   -3.0024354 
H     0.6281524   -2.3772504   -2.3219863 
H     1.1522531   -4.0790757   -2.3536414 
H    -0.0309144   -5.2927593    0.2735501 
H    -2.8084096   -4.9171262    0.0771474 
C    -3.5518145   -2.2911364   -0.0163074 
C    -4.2750454   -2.0545449    1.1764240 
C    -5.6127647   -1.6267231    1.0491286 
C    -6.2328885   -1.4638709   -0.2051147 
C    -5.4756561   -1.7352196   -1.3641969 
C    -4.1329560   -2.1494968   -1.3000827 
C    -3.3468781   -2.4409116   -2.5549357 
H    -3.0047275   -3.4962505   -2.5926728 
H    -3.9569816   -2.2516116   -3.4575827 
H    -2.4376003   -1.8073738   -2.6165831 
H    -5.9448098   -1.6239825   -2.3548406 
C    -7.6680089   -1.0067483   -0.3152132 
H    -8.1769521   -1.0134428    0.6676616 
H    -8.2435275   -1.6507911   -1.0109822 
H    -7.7250649    0.0271426   -0.7175482 
H    -6.1919793   -1.4355052    1.9665848 
C    -3.6658662   -2.2863807    2.5388724 
H    -4.3917443   -2.0443719    3.3374998 
H    -3.3606330   -3.3457179    2.6718698 
H    -2.7592901   -1.6699030    2.7051257 
Mo   -0.5915131   -0.0112436    0.3397458 
N     0.5074090    0.2588280   -0.9877611 
C     1.5465774    0.5722362   -1.8329101 
C     1.3304002    0.5682345   -3.2509118 
C     2.4175406    0.8845066   -4.0844100 
C     3.6748853    1.2066671   -3.5505658 
C     3.8738034    1.2086174   -2.1595701 
C     2.8315472    0.8901150   -1.2744272 
C     3.0489261    0.8945912    0.2138308 
H     2.7829751   -0.0867695    0.6620865 
H     2.4250693    1.6627434    0.7137679 
H     4.1075586    1.1010812    0.4575895 
H     4.8628589    1.4615033   -1.7473948 
H     4.5091193    1.4555801   -4.2239319 
H     2.2701081    0.8778196   -5.1755284 
C    -0.0163608    0.2549155   -3.8449686 
H     0.0805465   -0.0836695   -4.8936433 
H    -0.6629551    1.1591099   -3.8542757 
H    -0.5574668   -0.5202022   -3.2685801 
C    -2.1785800    0.7184898   -0.3487227 
C    -2.6689391    1.6022672   -1.4466908 
H    -2.1123364    1.3489986   -2.3718256 
C    -4.2062652    1.5641558   -1.7384259 
H    -4.7556208    1.0708572   -0.9120552 
H    -4.4030608    0.9604902   -2.6457065 
C    -4.6508252    3.0399894   -1.9133016 
H    -5.3382294    3.1848876   -2.7703910 
H    -5.1887918    3.3909476   -1.0068203 
C    -3.3439775    3.8621550   -2.0698574 
C    -3.4939645    5.3203246   -1.7263097 
C    -3.2944008    6.4213815   -2.4875316 
C    -2.8466962    6.5507840   -3.9499410 
C    -1.4263830    5.9638362   -4.1484614 
H    -1.3935869    4.8760312   -3.9388390 
H    -0.6934134    6.4590980   -3.4789466 
H    -1.0878504    6.1144566   -5.1955717 
C    -3.8474050    5.8473439   -4.9010937 
H    -3.5478616    6.0001851   -5.9596251 
H    -4.8707583    6.2566746   -4.7745973 
H    -3.8959111    4.7549937   -4.7208236 
C    -2.8069957    8.0544817   -4.3100006 
H    -2.4872757    8.2015149   -5.3622437 
H    -3.8067350    8.5215530   -4.1897803 
H    -2.0960150    8.6039308   -3.6582586 
H    -3.4853473    7.3858898   -1.9814512 
H    -3.8273109    5.4954161   -0.6841532 
H    -2.9746398    3.7413308   -3.1093020 
C    -2.3753694    3.1036325   -1.1327840 
H    -1.3089935    3.3637402   -1.2840750 
H    -2.6279311    3.3307233   -0.0738592 
H    -2.8857090    0.5685450    0.5129296 
O    -0.8026777   -0.2751575    2.5384555 
S    -0.2306179    1.1069556    2.9664571 
O     0.8011738    1.1166274    4.0030099 
O     0.0909811    1.7502086    1.6080599 
C    -1.7300754    2.0565787    3.6687843 
F    -1.3394804    3.2902290    3.9694026 
F    -2.1558459    1.4205156    4.7565531 
F    -2.7014012    2.0917484    2.7495485 
106
Product2
C     0.9332897    1.3152881   -1.3141763 
N     1.9127803    0.3097888    1.3629181 
C     2.0539510    2.0049678   -3.1827370 
N     0.2370554    2.3200497   -1.9485013 
S    -0.8500779   -2.4942936    0.0114307 
C     0.9094470    2.7498766   -3.0869992 
N     2.0513871    1.1352045   -2.1030698 
C    -1.0314234    2.9372037   -1.6092526 
O    -0.6637916   -1.3054184   -0.9737066 
C    -1.0113815    4.1531855   -0.8844668 
O    -0.0581299   -2.0170741    1.2396701 
C    -2.2253642    4.8524575   -0.7493439 
O    -2.2096028   -3.0019153    0.2051672 
C    -3.4277875    4.3815591   -1.3152543 
C    -3.3988961    3.1631962   -2.0234375 
C    -2.2118428    2.4233657   -2.1975805 
C     0.2697433    4.7025795   -0.3059012 
C    -4.7159756    5.1509452   -1.1445542 
C    -2.2032864    1.1603852   -3.0256168 
C     3.1173544    0.1727337   -1.9089411 
C     4.2812621    0.5839600   -1.2130986 
C     5.3418051   -0.3358856   -1.1196847 
C     5.2790805   -1.6150414   -1.7110173 
C     4.1134700   -1.9665011   -2.4204349 
C     3.0210062   -1.0857286   -2.5526365 
C     4.4103360    1.9754142   -0.6436917 
C     6.4494062   -2.5647388   -1.6179861 
C     1.8342510   -1.4537274   -3.4112664 
C     3.0286632    0.3005728    2.1645280 
C     3.3522560    1.4821377    2.9113181 
C     4.5060937    1.4574002    3.7123775 
C     5.3072914    0.3068118    3.7982985 
C     4.9643712   -0.8520051    3.0816266 
C     3.8299084   -0.8861406    2.2543382 
C     2.4684967    2.7005069    2.8655773 
C     3.4412697   -2.1329103    1.5097200 
C    -0.7150332    1.0894914    1.3899264 
C     0.1610437   -3.9231193   -0.7474884 
F    -0.3445409   -4.2099617   -1.9439738 
F     1.4362345   -3.5390393   -0.8679937 
F     0.0728594   -4.9723247    0.0624839 
Mo    0.4989068    0.0184103    0.3890053 
H    -2.2250425    5.8036264   -0.1932149 
H    -4.3263977    2.7816833   -2.4796842 
H     6.2496712   -0.0373650   -0.5718834 
H     4.0520273   -2.9550551   -2.9024144 
H     4.7755131    2.3582115    4.2853070 
H     6.2044401    0.3108690    4.4358652 
H     5.5887346   -1.7548045    3.1665207 
H    -0.3652053    1.6873034    2.2534584 
H     2.8622982    2.0159121   -3.9200614 
H     0.5119361    3.5434996   -3.7267015 
H     0.7636977    3.9624047    0.3565885 
H     1.0018068    4.9615822   -1.0996929 
H     0.0772903    5.6172040    0.2851916 
H    -5.2062778    4.8901148   -0.1815731 
H    -4.5378075    6.2444521   -1.1297042 
H    -5.4387303    4.9225603   -1.9520304 
H    -1.8344769    0.2868026   -2.4501540 
H    -3.2207947    0.9229841   -3.3882449 
H    -1.5446570    1.2610513   -3.9142346 
H     5.2510304    2.0340932    0.0722750 
H     4.6061090    2.7162388   -1.4486702 
H     3.4885384    2.3022520   -0.1246462 
H     6.1426390   -3.6128833   -1.7997622 
H     7.2215773   -2.3094938   -2.3756351 
H     6.9414839   -2.5081878   -0.6267777 
H     1.8612220   -2.5259464   -3.6800285 
H     0.8663453   -1.2472739   -2.9141825 
H     1.8390924   -0.8745735   -4.3595028 
H     2.1207549    2.9222364    1.8370791 
H     1.5596932    2.5505115    3.4867131 
H     2.9954317    3.5897639    3.2593845 
H     2.4557192   -2.5102240    1.8519672 
H     3.3615625   -1.9454895    0.4189493 
H     4.1865606   -2.9353400    1.6627833 
C    -2.2172605    0.9776784    1.2917974 
C    -2.9692672    2.3162054    1.6332808 
C    -2.7480216   -0.0523734    2.3495662 
H    -2.5290676    0.6337448    0.2831771 
C    -3.8709323    2.0052784    2.8455697 
H    -3.5701983    2.6219439    0.7562245 
C    -4.1402652    0.4850395    2.7585250 
H    -2.7769389   -1.0844466    1.9522117 
H    -2.0838922   -0.0591538    3.2417152 
H    -4.8031910    2.6055950    2.8532631 
H    -3.3359734    2.2210204    3.7963460 
H    -4.8484789    0.2951781    1.9205540 
C    -4.6871739   -0.1346301    4.0161197 
H    -4.0717622    0.0174194    4.9228213 
C    -5.8370737   -0.8360289    4.0955531 
H    -6.4258800   -0.9693328    3.1659027 
C    -6.4561221   -1.4884386    5.3231143 
C    -5.6164803   -1.2728446    6.5960840 
H    -6.1029457   -1.7616095    7.4651963 
H    -5.5067905   -0.1948932    6.8349332 
H    -4.5999865   -1.7054708    6.4929811 
C    -7.8698565   -0.8864470    5.5283251 
H    -8.3850298   -1.3771856    6.3808679 
H    -8.5016958   -1.0254964    4.6261538 
H    -7.8143637    0.2013778    5.7400405 
C    -6.5925351   -3.0075872    5.0450835 
H    -5.5982345   -3.4784559    4.9011236 
H    -7.1940131   -3.1977519    4.1316536 
H    -7.0960367   -3.5174970    5.8933757 
H    -2.2642044    3.1467751    1.8345811 
106
Product3
C    -1.3374155    2.1570381    0.5201013 
N    -2.6505178    2.0660548    0.9249898 
C    -3.1504198    3.3162506    1.2676761 
C    -2.1373825    4.2194826    1.0741560 
N    -1.0451103    3.4998196    0.6140166 
C     0.2164563    4.1318543    0.2801843 
C     0.3861733    4.6702994   -1.0213864 
C     1.5968300    5.3366643   -1.2923048 
C     2.6012338    5.4990586   -0.3152379 
C     2.3671599    4.9822636    0.9743913 
C     1.1781059    4.3032061    1.3047730 
C     0.9224035    3.8354085    2.7163488 
H     0.1916916    4.4981195    3.2278596 
H     1.8543361    3.8462690    3.3114782 
H     0.5034451    2.8109013    2.7475037 
H     3.1290341    5.1190194    1.7579009 
C     3.8931489    6.2048155   -0.6504470 
H     4.5624647    5.5418870   -1.2396073 
H     3.7131479    7.1070641   -1.2688659 
H     4.4430351    6.5079794    0.2612787 
H     1.7485989    5.7581889   -2.2988243 
C    -0.7052632    4.6017749   -2.0629219 
H    -0.3466482    5.0014593   -3.0298806 
H    -1.0623919    3.5672305   -2.2327750 
H    -1.5860098    5.2058507   -1.7574728 
H    -2.1015670    5.3032687    1.2205881 
H    -4.1791038    3.4535458    1.6144196 
C    -3.4847339    0.8842044    1.0087316 
C    -3.5882149    0.2203002    2.2550067 
C    -4.4905397   -0.8554272    2.3464751 
C    -5.2724785   -1.2733414    1.2496967 
C    -5.1410017   -0.5751126    0.0328787 
C    -4.2638688    0.5185246   -0.1146103 
C    -4.1988462    1.2854372   -1.4139899 
H    -3.1818156    1.2781621   -1.8563837 
H    -4.8947333    0.8536159   -2.1572674 
H    -4.4771091    2.3508747   -1.2714653 
H    -5.7562004   -0.8745548   -0.8307208 
C    -6.2133702   -2.4474602    1.3773916 
H    -6.9768509   -2.4495944    0.5756962 
H    -6.7319070   -2.4476508    2.3569933 
H    -5.6572516   -3.4072454    1.3084991 
H    -4.5871835   -1.3800039    3.3105150 
C    -2.7741345    0.6561746    3.4485278 
H    -3.0251761    1.6905833    3.7639004 
H    -1.6878012    0.6459772    3.2220357 
H    -2.9498209   -0.0111308    4.3126715 
Mo    0.0258269    0.6913393   -0.3274956 
N     1.3798362    0.8011433    0.7671038 
C     2.5950330    0.9376162    1.3969966 
C     2.7271481    0.5444320    2.7702860 
C     3.9814599    0.7058306    3.3843774 
C     5.0774130    1.2242602    2.6773117 
C     4.9354939    1.6056919    1.3324404 
C     3.7061738    1.4805959    0.6657229 
C     3.5601103    1.8894269   -0.7743562 
H     3.3133699    1.0228552   -1.4202771 
H     4.4952002    2.3431230   -1.1519958 
H     2.7456396    2.6347521   -0.9005531 
H     5.7988075    2.0132105    0.7840507 
H     6.0506338    1.3358935    3.1790520 
H     4.0969486    0.4169481    4.4405653 
C     1.5733149   -0.0385588    3.5404607 
H     1.4736686   -1.1267651    3.3365469 
H     0.6083747    0.4297058    3.2653022 
H     1.7253989    0.0747222    4.6302998 
C    -0.7923353   -0.8935521    0.2583420 
C    -0.5326250   -2.0939653    1.1055219 
H    -0.0387007   -1.7575815    2.0400320 
C     0.4516242   -3.0833200    0.4046175 
H     1.4994974   -2.7248107    0.4340963 
C     0.2228096   -4.4095226    1.1657956 
C     0.8327165   -5.6175672    0.5080015 
C     1.7323564   -6.4381485    1.0894533 
C     2.3825140   -7.6843876    0.5073659 
C     3.9197043   -7.4867332    0.5370694 
H     4.2263970   -6.6392671   -0.1101699 
H     4.2789386   -7.2765959    1.5662621 
H     4.4388558   -8.4000887    0.1776463 
C     1.9292772   -7.9707201   -0.9362383 
H     0.8334484   -8.1335952   -0.9959277 
H     2.4258016   -8.8852421   -1.3206209 
H     2.1886902   -7.1353042   -1.6187615 
C     2.0127061   -8.8868945    1.4135057 
H     2.3241801   -8.7103153    2.4643217 
H     0.9180796   -9.0683952    1.4091470 
H     2.5169798   -9.8116705    1.0621301 
H     2.0516034   -6.2021738    2.1244232 
H     0.4868006   -5.8207230   -0.5230053 
C    -1.3238322   -4.4498390    1.2805608 
H    -1.6627200   -5.1106166    2.1030697 
C    -1.7747336   -2.9768511    1.4634815 
H    -2.6374038   -2.7318224    0.8119571 
H    -2.1008475   -2.7675999    2.5007328 
H    -1.7419571   -4.8667642    0.3394166 
H     0.6536225   -4.2979086    2.1863254 
H     0.1696726   -3.2119409   -0.6634241 
H    -1.6483961   -0.9778732   -0.4661357 
O    -0.7896781    1.2101136   -2.3321866 
S     0.2890728    0.4829879   -3.1855132 
O     1.1964391   -0.1203938   -2.1014868 
O     0.9118648    1.2401254   -4.2711231 
C    -0.6363484   -0.9800577   -3.9902132 
F     0.2377638   -1.6919154   -4.6929857 
F    -1.1845971   -1.7370525   -3.0334922 
F    -1.5856527   -0.4887757   -4.7821633 
106
Product4
C    -1.2090393   -0.9467979   -1.3842068 
N    -0.5162159   -1.5270469    1.4658101 
C    -1.5135760   -1.4276194   -3.5977630 
N    -0.0145808   -1.3136057   -1.9672963 
S    -4.1710178    0.1708102    1.9238917 
C    -0.1877993   -1.6095586   -3.3154660 
N    -2.1227864   -1.0273888   -2.4137903 
C     1.2986720   -1.4038339   -1.3607789 
O    -3.7447171    0.1691037    0.4285057 
C     1.7395692   -2.6544378   -0.8699169 
O    -2.8979869   -0.3375851    2.6192210 
C     3.0558585   -2.7330425   -0.3723856 
O    -4.8228768    1.3778173    2.4358610 
C     3.9266909   -1.6259942   -0.3770722 
C     3.4546788   -0.4092398   -0.9125700 
C     2.1495461   -0.2737227   -1.4222155 
C     0.8703896   -3.8862099   -0.9350263 
C     5.3238878   -1.7318018    0.1863220 
C     1.6991020    1.0120700   -2.0689676 
C    -3.5458557   -0.7614381   -2.3496066 
C    -4.4211486   -1.8259906   -2.0262115 
C    -5.7998619   -1.5505895   -2.0045247 
C    -6.3121070   -0.2700861   -2.3026784 
C    -5.4033419    0.7479750   -2.6488104 
C    -4.0123676    0.5285617   -2.6880182 
C    -3.9021232   -3.2124230   -1.7289601 
C    -7.7969504   -0.0033007   -2.2354289 
C    -3.0675795    1.6301597   -3.1044004 
C     0.0967931   -2.4382676    2.2910138 
C     1.3391033   -2.0736295    2.9074374 
C     1.9571424   -3.0155650    3.7460735 
C     1.3770445   -4.2740320    3.9760488 
C     0.1513868   -4.6129085    3.3776003 
C    -0.5177834   -3.7110512    2.5345667 
C     1.9321569   -0.7101375    2.6820162 
C    -1.8454319   -4.0591740    1.9189265 
C    -0.6465178    1.1697161    0.7956137 
C    -5.4437662   -1.2422321    2.0594920 
F    -5.7100872   -1.4469809    3.3451830 
F    -6.5456805   -0.8878315    1.4047839 
F    -4.9227916   -2.3495624    1.5158751 
Mo   -1.6486155   -0.4441212    0.7084333 
H     3.4122583   -3.6987435    0.0200114 
H     4.1275882    0.4624963   -0.9507926 
H    -6.4958090   -2.3658338   -1.7498466 
H    -5.7855369    1.7503609   -2.8999585 
H     2.9101854   -2.7533185    4.2309186 
H     1.8815055   -4.9968109    4.6351220 
H    -0.3019564   -5.5967681    3.5734247 
H     0.3842925    1.2252312    1.1937481 
H    -2.0787487   -1.5490766   -4.5266099 
H     0.6472463   -1.9225505   -3.9492732 
H     0.9043028   -4.3408983   -1.9485966 
H     1.2150788   -4.6547213   -0.2180091 
H    -0.1923154   -3.6625169   -0.7217910 
H     5.6898204   -2.7768614    0.1790411 
H     6.0400344   -1.1041375   -0.3801549 
H     5.3513286   -1.3807257    1.2404946 
H     0.7038817    1.3298733   -1.7014986 
H     2.4188500    1.8291540   -1.8746192 
H     1.6126928    0.8976822   -3.1708206 
H    -3.2005089   -3.2192525   -0.8685764 
H    -4.7316603   -3.9023939   -1.4872067 
H    -3.3463201   -3.6368173   -2.5910484 
H    -8.1387696    0.0395091   -1.1792804 
H    -8.0632992    0.9593677   -2.7125510 
H    -8.3770172   -0.8106276   -2.7266216 
H    -3.5778568    2.6115587   -3.1012914 
H    -2.1839471    1.6969038   -2.4383746 
H    -2.6776568    1.4613718   -4.1309925 
H     2.9228109   -0.6218202    3.1652031 
H     2.0487137   -0.4957163    1.5998184 
H     1.2762114    0.0801003    3.1052768 
H    -2.1543395   -5.0859107    2.1889776 
H    -2.6415012   -3.3664997    2.2603907 
H    -1.8120597   -3.9980842    0.8106648 
C    -1.3072581    2.4970758    0.5180642 
C    -0.4336165    3.5085411   -0.2928864 
C    -1.6224992    3.2715867    1.8314212 
H    -2.2734813    2.3573050   -0.0151361 
C    -0.8005249    4.9191012    0.2500947 
H    -0.6165156    3.4078620   -1.3810201 
C    -1.9045965    4.7075712    1.3275847 
H    -2.4696071    2.8331527    2.3942964 
H    -0.7318377    3.2662020    2.4980281 
H    -1.1429724    5.6070277   -0.5481543 
H     0.0887251    5.3903563    0.7177739 
H    -2.8919284    4.6921117    0.8226833 
C    -1.8920547    5.7421889    2.4216981 
H    -0.9322767    5.7893781    2.9732139 
C    -2.8567163    6.6055098    2.8163406 
H    -2.5801646    7.2690677    3.6566399 
C    -4.2814214    6.8156002    2.2853410 
C    -4.2655539    7.2227094    0.7903435 
H    -5.2970519    7.4342217    0.4371626 
H    -3.8477546    6.4250672    0.1443255 
H    -3.6576736    8.1374024    0.6336386 
C    -5.1355710    5.5371360    2.4773379 
H    -6.1787168    5.7141803    2.1392122 
H    -5.1706390    5.2392950    3.5453897 
H    -4.7370860    4.6775071    1.9029102 
C    -4.9316758    7.9625953    3.0941557 
H    -5.9690045    8.1522835    2.7490368 
H    -4.3581092    8.9064165    2.9830208 
H    -4.9726364    7.7165960    4.1757869 
H     0.6413057    3.2944202   -0.1270628 
106
TS_cycloaddition1
C    -1.4178589   -0.9668263    0.0196839 
N     1.1741610   -0.5951561   -1.4482598 
C    -3.6216999   -1.3859242   -0.4215855 
N    -2.0019628   -1.6531915    1.0662816 
S    -1.5121771    2.6769869    1.4029703 
C    -3.3463953   -1.9057240    0.8097101 
N    -2.4388279   -0.8251265   -0.8965188 
C    -1.3920230   -2.2965366    2.2198369 
O    -0.6272428    1.3986021    1.2864345 
C    -0.9112081   -3.6224681    2.0416769 
O    -2.9041512    2.3501895    1.7765749 
C    -0.4767119   -4.3241460    3.1785974 
O    -1.2713972    3.6298220    0.2913509 
C    -0.5010828   -3.7506544    4.4684120 
C    -1.0099336   -2.4467747    4.6015348 
C    -1.4965149   -1.7068986    3.5003823 
C    -0.8986217   -4.2827401    0.6850603 
C     0.0062293   -4.5223589    5.6630056 
C    -2.1934079   -0.3923984    3.7431545 
C    -2.4044721   -0.3568726   -2.2733639 
C    -2.0284628   -1.2988748   -3.2694986 
C    -2.1770857   -0.9262756   -4.6162563 
C    -2.7103762    0.3255758   -4.9934421 
C    -3.1001587    1.2128742   -3.9741663 
C    -2.9730107    0.8956347   -2.6037755 
C    -1.5641042   -2.6878920   -2.9070800 
C    -2.8536180    0.6943825   -6.4508411 
C    -3.4732933    1.8737750   -1.5706725 
C     1.5589346   -0.9654309   -2.7199704 
C     2.1560913   -2.2565667   -2.9322377 
C     2.6341417   -2.5665890   -4.2165464 
C     2.5179135   -1.6566100   -5.2776451 
C     1.8760632   -0.4257517   -5.0775920 
C     1.3670443   -0.0578353   -3.8200379 
C     2.2347748   -3.3022644   -1.8495193 
C     0.5991753    1.2306404   -3.6976876 
C     1.8022757   -0.4656785    1.4036231 
C     2.9871671   -1.3086182    1.8509710 
C     4.0713822   -1.5387266    0.7801256 
C     2.3778535   -2.6817361    2.2461878 
C     3.6113615   -0.6889373    3.1294683 
C    -0.7559058    3.5027458    2.9378684 
F     0.4989570    3.9013582    2.6702104 
F    -0.7320581    2.6508264    3.9708676 
F    -1.4993240    4.5661688    3.2521879 
Mo    0.5708768    0.1200963    0.0305663 
H    -0.1051716   -5.3535134    3.0509755 
H    -1.0701988   -1.9909507    5.6029797 
H    -1.8922467   -1.6502479   -5.3960926 
H    -3.5441542    2.1840997   -4.2457515 
H     3.1006563   -3.5496730   -4.3856225 
H     2.9105019   -1.9172431   -6.2722891 
H     1.7537160    0.2707295   -5.9217011 
H     1.1731160   -0.1620931    2.2828331 
H    -4.5420124   -1.3760647   -1.0129124 
H    -3.9753316   -2.4520562    1.5187290 
H    -1.9209806   -4.3590210    0.2583518 
H    -0.4822086   -5.3051884    0.7476931 
H    -0.2917242   -3.7111917   -0.0458801 
H     1.1147711   -4.5947125    5.6453078 
H    -0.3807568   -5.5616118    5.6657121 
H    -0.2826425   -4.0390477    6.6160656 
H    -2.2310310    0.2553447    2.8522558 
H    -1.7066512    0.1674884    4.5644283 
H    -3.2428312   -0.5754445    4.0610474 
H    -1.2716198   -3.2539183   -3.8106841 
H    -2.3689916   -3.2584780   -2.3966917 
H    -0.6974058   -2.6687564   -2.2180372 
H    -3.1822308   -0.1728467   -7.0578880 
H    -1.8809229    1.0301260   -6.8708868 
H    -3.5775837    1.5195325   -6.5949864 
H    -3.5757067    1.4306278   -0.5640073 
H    -4.4600401    2.2802139   -1.8691959 
H    -2.7853098    2.7382239   -1.4720081 
H     1.6862290   -4.2151110   -2.1627401 
H     1.8034136   -2.9518744   -0.8961045 
H     3.2822163   -3.6162276   -1.6648984 
H    -0.3657698    1.1390817   -4.2366603 
H     1.1466778    2.0728130   -4.1654999 
H     0.3635274    1.4996028   -2.6537861 
H     3.6309768   -1.8477363   -0.1840748 
H     4.7510155   -2.3468931    1.1174103 
H     4.6905229   -0.6416325    0.6056463 
H     1.5830716   -2.5752275    3.0080643 
H     3.1794681   -3.3192502    2.6724265 
H     1.9500569   -3.2046259    1.3698838 
H     4.0338941    0.3177443    2.9475282 
H     4.4337040   -1.3394400    3.4907635 
H     2.8630379   -0.6063559    3.9441343 
C     1.5722291    2.1437942   -0.2701286 
C     2.6472354    2.5025153   -1.3052924 
C     3.7799905    1.8243304    0.5328512 
C     2.3047432    1.7046232    0.8958831 
H     0.7164908    2.8313390   -0.1596805 
H     1.9695587    1.9711758    1.9082906 
C     3.7823344    1.5137740   -0.9775112 
H     4.7411396    1.7781461   -1.4655078 
H     3.5368149    0.4619088   -1.2137697 
C     3.2495329    3.8401241   -0.7583255 
H     3.9435805    4.2668575   -1.5100607 
H     2.4691385    4.6003676   -0.5578816 
C     4.0066363    3.3794571    0.5223649 
H     5.0946061    3.5786643    0.4547360 
H     3.6413443    3.8627662    1.4499163 
H     2.3129996    2.5646745   -2.3526471 
H     4.4946973    1.2880083    1.1779090 
106
TS_cycloaddition2
C     0.0449414   -0.3118419    0.1748657 
N     3.0004629    0.2808436   -0.2017870 
C    -1.6355983   -1.0724600   -1.1767450 
N    -1.0380585   -0.7306877    0.9294652 
S    -0.6041614    3.1770609    0.1508322 
C    -2.0682673   -1.1845040    0.1136933 
N    -0.3457939   -0.5525145   -1.1286430 
C    -1.1037665   -1.0013783    2.3595165 
O     0.2376360    2.3154120    1.1462137 
C    -0.7208801   -2.3083137    2.7773109 
O    -1.8823397    2.5140420   -0.2039104 
C    -0.8472876   -2.6328490    4.1381708 
O     0.2273749    3.7480741   -0.9324588 
C    -1.3510858   -1.7146419    5.0855436 
C    -1.7740334   -0.4596438    4.6200252 
C    -1.6964790   -0.0858798    3.2581551 
C    -0.2399155   -3.3461334    1.7922256 
C    -1.4617297   -2.0970672    6.5422082 
C    -2.3269819    1.2139362    2.8316454 
C     0.4422166   -0.5114937   -2.3513032 
C     1.3625791   -1.5717283   -2.5784687 
C     2.0422023   -1.6041141   -3.8066614 
C     1.8153269   -0.6437829   -4.8158419 
C     0.8560712    0.3520731   -4.5713736 
C     0.1378208    0.4343227   -3.3575662 
C     1.5608828   -2.6780171   -1.5728613 
C     2.5738302   -0.7055833   -6.1198311 
C    -0.9554132    1.4661722   -3.2279046 
C     3.9263064    0.1501633   -1.2162882 
C     4.8595916   -0.9424495   -1.1929242 
C     5.8196527   -1.0236167   -2.2161317 
C     5.8739117   -0.0697609   -3.2421645 
C     4.9457545    0.9820481   -3.2717679 
C     3.9564128    1.1178191   -2.2834473 
C     4.8462400   -1.9981454   -0.1195294 
C     2.9918090    2.2701725   -2.3730502 
C     2.3690064    0.2278096    2.6559835 
C     3.1961189   -0.6852576    3.5676499 
C     4.7249853   -0.5768959    3.3684425 
C     2.7633791   -2.1440557    3.2628750 
C     2.8558711   -0.3774008    5.0482699 
C    -1.1382328    4.6583711    1.2516953 
F    -0.2818613    5.6751557    1.0971793 
F    -1.1830907    4.3132491    2.5453777 
F    -2.3524793    5.0407517    0.8516368 
Mo    1.8194551    0.8912768    0.9315428 
H    -0.5497604   -3.6414070    4.4675236 
H    -2.2177581    0.2567633    5.3302692 
H     2.7596686   -2.4201654   -3.9879403 
H     0.6346572    1.0921649   -5.3574077 
H     6.5386819   -1.8575735   -2.2033497 
H     6.6381669   -0.1514040   -4.0300036 
H     4.9824023    1.7206017   -4.0873973 
H     1.4979877    0.6951531    3.2010058 
H    -2.1176218   -1.3334879   -2.1231988 
H    -3.0060929   -1.5669755    0.5272995 
H    -1.0494146   -3.6416188    1.0917741 
H     0.0984620   -4.2597581    2.3156212 
H     0.5991510   -2.9743727    1.1726632 
H    -1.8911823   -1.2777871    7.1498311 
H    -0.4683262   -2.3549726    6.9649644 
H    -2.1030844   -2.9938965    6.6710271 
H    -3.4107219    1.1950911    3.0718136 
H    -2.2195888    1.4136890    1.7535028 
H    -1.8954390    2.0676660    3.3889705 
H     0.6036650   -3.1961036   -1.3540593 
H     1.9503758   -2.2970146   -0.6082896 
H     2.2726410   -3.4331771   -1.9547836 
H     3.6507534   -0.4859952   -5.9598711 
H     2.1848612    0.0237882   -6.8561527 
H     2.5189365   -1.7179386   -6.5705407 
H    -0.6109376    2.4518752   -3.5978485 
H    -1.3147413    1.5993440   -2.1939590 
H    -1.8264971    1.1757583   -3.8538499 
H     4.8404147   -3.0122354   -0.5674835 
H     3.9710177   -1.9059121    0.5448810 
H     5.7614614   -1.9358005    0.5056792 
H     2.7473303    2.4841411   -3.4308502 
H     3.4325021    3.2007725   -1.9562351 
H     2.0410586    2.0898478   -1.8387669 
H     5.0163641   -0.6709035    2.3054127 
H     5.2165284   -1.4005070    3.9239185 
H     5.1311662    0.3723794    3.7673829 
H     1.6832638   -2.2838365    3.4454202 
H     3.3173717   -2.8333479    3.9324524 
H     2.9846136   -2.4255886    2.2160209 
H     3.1433618    0.6548278    5.3301219 
H     3.4062624   -1.0727428    5.7139651 
H     1.7718321   -0.5024395    5.2463738 
C     3.6172573    2.1109617    2.2020519 
C     3.4504028    3.0112383    3.4212060 
C     2.5907162    4.1615629    1.6645026 
C     3.0790014    2.8301902    1.0923816 
H     4.4958321    1.4632492    2.0940552 
H     3.6053485    2.8199525    0.1263664 
C     2.1498030    3.7711880    3.0945755 
H     1.9968576    4.6494423    3.7521822 
H     1.2410037    3.1427464    3.1301846 
C     4.5205211    4.1337748    3.1682017 
H     4.6115564    4.7524545    4.0831256 
H     5.5240762    3.7167735    2.9515823 
C     3.9136033    4.9403302    1.9788347 
H     3.6702237    5.9803698    2.2754777 
H     4.5861148    4.9943811    1.1001016 
H     3.5313014    2.5280899    4.4106745 
H     1.8797281    4.7188672    1.0339198 
106
TS_cycloaddition3
C    -1.6239367    0.5866217   -0.4549424 
N     1.3320851    0.8005554   -0.1681478 
C    -3.4092890    2.0272609   -0.4989206 
N    -2.6747777    0.0547105   -1.1784930 
S    -1.9781070   -1.1287492    3.1100754 
C    -3.7671276    0.9170381   -1.2006913 
N    -2.1033458    1.8259974   -0.0585822 
C    -2.7652988   -1.1030033   -2.0504473 
O    -1.2279611   -1.1475832    1.7333747 
C    -2.2805814   -0.9643933   -3.3771749 
O    -3.4011773   -0.7712462    2.9423693 
C    -2.5971068   -1.9775254   -4.3002428 
O    -1.1673161   -0.4754101    4.1609896 
C    -3.3727344   -3.1012230   -3.9434533 
C    -3.8428350   -3.1896161   -2.6195038 
C    -3.5762529   -2.1926239   -1.6568549 
C    -1.4810385    0.2413554   -3.8024296 
C    -3.6674465   -4.1851654   -4.9526583 
C    -4.2138834   -2.2662767   -0.2900051 
C    -1.4587984    2.9926180    0.5319113 
C    -0.8370377    3.9048099   -0.3635677 
C    -0.4699686    5.1690742    0.1319290 
C    -0.7274651    5.5565770    1.4646140 
C    -1.3599693    4.6280544    2.3119032 
C    -1.7483348    3.3440261    1.8724269 
C    -0.6460937    3.5730506   -1.8229952 
C    -0.3262678    6.9240963    1.9642499 
C    -2.4616195    2.4196562    2.8247017 
C     2.2011927    1.8256291   -0.4724444 
C     2.8931883    1.7652930   -1.7329069 
C     3.7648085    2.8115581   -2.0678360 
C     3.9786950    3.8880618   -1.1889893 
C     3.3230570    3.9252119    0.0488359 
C     2.4277074    2.9105204    0.4393081 
C     2.7100748    0.5944609   -2.6619505 
C     1.7689568    2.9977905    1.7897672 
C     0.6860376   -1.8130737   -0.8562299 
C     0.3683766   -3.3104855   -0.9793847 
C    -0.7275663   -3.8225969   -0.0318430 
C     1.6676165   -4.1278416   -0.7193093 
C    -0.0305178   -3.5665116   -2.4549994 
C    -1.9860044   -2.9782777    3.5468891 
F    -0.7274287   -3.4545261    3.5837403 
F    -2.6922836   -3.6696243    2.6465010 
F    -2.5407882   -3.1161280    4.7524854 
Mo    0.2137765   -0.4187909    0.3949531 
H    -2.2287157   -1.8805482   -5.3340263 
H    -4.4633491   -4.0504717   -2.3232963 
H     0.0059685    5.8842026   -0.5574618 
H    -1.5866224    4.9140618    3.3515185 
H     4.2929101    2.7758228   -3.0333034 
H     4.6698147    4.6970232   -1.4703027 
H     3.5086610    4.7616386    0.7403484 
H     1.4453223   -1.5246309   -1.6072608 
H    -3.9496596    2.9547881   -0.2890370 
H    -4.6860280    0.6690414   -1.7392507 
H    -2.0500559    1.1828487   -3.6521497 
H    -1.2060734    0.1784780   -4.8716121 
H    -0.5459743    0.3333657   -3.2119949 
H    -2.8132436   -4.8920561   -5.0309324 
H    -3.8292767   -3.7640546   -5.9648971 
H    -4.5596343   -4.7770524   -4.6702465 
H    -5.1763625   -1.7106789   -0.2772050 
H    -3.5845575   -1.8281847    0.5061835 
H    -4.4441765   -3.3145662   -0.0197506 
H    -1.6232458    3.4378011   -2.3341179 
H    -0.0730613    2.6355263   -1.9620709 
H    -0.1060856    4.3851777   -2.3439941 
H     0.7560515    6.9511335    2.2157473 
H    -0.8836158    7.2048409    2.8790579 
H    -0.4968245    7.7034989    1.1949590 
H    -1.7388772    1.8364277    3.4329784 
H    -3.1101411    1.6855030    2.3132375 
H    -3.0836907    2.9954445    3.5369522 
H     3.2296304    0.7635261   -3.6233147 
H     1.6391233    0.3997772   -2.8760934 
H     3.1237485   -0.3339426   -2.2146735 
H     1.1327523    3.9011704    1.8525771 
H     2.5287884    3.0885462    2.5923613 
H     1.1306427    2.1245403    2.0152370 
H    -0.4161705   -3.7373589    1.0266788 
H    -0.9289498   -4.8950780   -0.2278103 
H    -1.6743503   -3.2694017   -0.1646882 
H     2.5349316   -3.7335404   -1.2869067 
H     1.4973206   -5.1734605   -1.0486613 
H     1.9259809   -4.1707034    0.3561209 
H    -0.9537284   -3.0309018   -2.7281548 
H    -0.2030393   -4.6530179   -2.6012333 
H     0.7749091   -3.2532208   -3.1503466 
C     1.6879124   -1.3042286    2.2925483 
H     0.8127645   -1.9506514    2.4563663 
C     2.7615451   -1.7165581    1.5241742 
H     2.7719211   -2.5608116    0.8257000 
C     4.0060819   -1.0720399    2.0606978 
H     4.8877921   -1.0384210    1.3966550 
C     2.2811122   -0.4162918    3.3907747 
H     1.5716358    0.2375013    3.9276157 
C     3.0615705   -1.4223468    4.3124152 
H     3.4390024   -0.8900858    5.2081203 
H     2.4151998   -2.2502679    4.6634523 
C     4.2297581   -1.8986716    3.3988159 
H     4.2411232   -2.9922952    3.2238413 
H     5.2201756   -1.6175663    3.8093482 
C     3.4610506    0.2459198    2.6416223 
H     3.1531584    0.9452670    1.8486016 
H     4.1777981    0.7522414    3.3180494 
106
TS_cycloaddition4
C     0.0291481    0.0124971   -0.0146657 
N     3.0076946   -0.0082600    0.0197583 
C    -1.6113331    0.0025931   -1.6115880 
N    -1.0908013   -0.6594451    0.4380505 
S    -0.4975973    3.3373023    1.5194674 
C    -2.0981533   -0.6591250   -0.5225934 
N    -0.3127460    0.3946423   -1.2988579 
C    -1.2592634   -1.5297064    1.5936679 
O     0.4801101    2.1637722    1.8604850 
C    -0.8132032   -2.8743980    1.4667117 
O    -1.7671348    2.8441920    0.9370061 
C    -1.1075880   -3.7703222    2.5091562 
O     0.1897712    4.4722876    0.8656694 
C    -1.8350321   -3.3773577    3.6526822 
C    -2.2978548   -2.0516672    3.7145380 
C    -2.0523731   -1.1135581    2.6880076 
C    -0.0927058   -3.3581694    0.2335928 
C    -2.1019195   -4.3556121    4.7711396 
C    -2.7119638    0.2396511    2.7492241 
C     0.5215733    0.9159111   -2.3736822 
C     1.2614247   -0.0326062   -3.1344802 
C     1.9372578    0.4220700   -4.2791474 
C     1.8755717    1.7666193   -4.7034349 
C     1.0937887    2.6588046   -3.9509947 
C     0.3868868    2.2608871   -2.7942952 
C     1.2618391   -1.5007028   -2.7886781 
C     2.6228526    2.2227318   -5.9334742 
C    -0.5056200    3.2617847   -2.1061602 
C     3.9767712   -0.5074878   -0.8190846 
C     4.4079341   -1.8696052   -0.6294514 
C     5.4027688   -2.3788954   -1.4795732 
C     5.9791714   -1.5878048   -2.4847478 
C     5.5611925   -0.2601267   -2.6578665 
C     4.5645984    0.3098834   -1.8473157 
C     3.8497094   -2.7470438    0.4617697 
C     4.1843088    1.7510684   -2.0595409 
C     2.5787964   -0.1922477    2.7158104 
C     2.0423776   -0.4751119    4.1258426 
C     0.8620992    0.3964844    4.5802243 
C     3.1769380   -0.4256740    5.1816107 
C     1.5831479   -1.9594883    4.0317294 
C    -0.9654053    3.9690176    3.2549476 
F    -1.2662873    2.9513948    4.0721742 
F    -2.0344698    4.7585956    3.1159605 
F     0.0426449    4.6758386    3.7785425 
Mo    1.8816615    0.7565517    1.1188667 
H    -0.7625761   -4.8127360    2.4184445 
H    -2.8993218   -1.7301989    4.5800807 
H     2.5100650   -0.3072943   -4.8736936 
H     0.9971164    3.7045167   -4.2848236 
H     5.7313655   -3.4211950   -1.3455047 
H     6.7575202   -2.0092729   -3.1387533 
H     6.0171947    0.3573947   -3.4470144 
H     3.4137023   -0.8842546    2.5122198 
H    -2.0582825    0.2141612   -2.5874155 
H    -3.0577750   -1.1555543   -0.3509089 
H    -0.7235193   -3.2467412   -0.6734332 
H     0.1779693   -4.4259952    0.3282412 
H     0.8370031   -2.7859313    0.0455096 
H    -1.1963425   -4.4892894    5.4013320 
H    -2.3686802   -5.3575301    4.3785952 
H    -2.9187525   -4.0085715    5.4329454 
H    -3.7488237    0.1735048    2.3527445 
H    -2.1906854    1.0056704    2.1513701 
H    -2.7942582    0.5934844    3.7946652 
H     0.2414618   -1.9315020   -2.8716325 
H     1.6050773   -1.6844444   -1.7525887 
H     1.9224341   -2.0655367   -3.4720324 
H     3.7024285    2.3669310   -5.7107203 
H     2.2336091    3.1862631   -6.3152831 
H     2.5629066    1.4715302   -6.7464969 
H     0.0853118    3.9905277   -1.5153533 
H    -1.2222631    2.7962052   -1.4071690 
H    -1.0764681    3.8428890   -2.8574582 
H     3.8459585   -3.8088330    0.1488828 
H     2.8235770   -2.4590362    0.7535270 
H     4.4816384   -2.6867077    1.3739506 
H     4.3595356    2.0474687   -3.1099844 
H     4.8143171    2.4217934   -1.4368211 
H     3.1237065    1.9516170   -1.8178553 
H     1.1546797    1.4573215    4.6901815 
H     0.4965022    0.0484003    5.5671427 
H     0.0163909    0.3418993    3.8691177 
H     4.0889054   -0.9531205    4.8346420 
H     2.8267082   -0.9290889    6.1057522 
H     3.4506037    0.6081261    5.4581696 
H     0.7804253   -2.0944102    3.2863926 
H     1.1932589   -2.2739519    5.0216167 
H     2.4248758   -2.6329089    3.7709610 
C     3.9447051    1.5769035    2.3071965 
C     4.1301787    2.4546087    3.5416093 
C     3.1758929    3.8018552    1.9858063 
C     3.3742515    2.4456222    1.2966327 
H     4.7261600    0.8479700    2.0434228 
H     3.8125262    2.4575733    0.2893860 
C     2.9266591    3.4085006    3.4569687 
H     3.0090786    4.2663321    4.1528076 
H     1.9586306    2.9061948    3.6206200 
C     5.3019781    3.4148672    3.1243691 
H     5.6476482    3.9628448    4.0237853 
H     6.1748928    2.8636925    2.7212021 
C     4.6326124    4.3667576    2.0865124 
H     4.5983937    5.4113897    2.4564904 
H     5.1500727    4.3804523    1.1066779 
H     4.3152513    1.9343346    4.4938961 
H     2.4454499    4.4784951    1.5114118 
106
TS_Cycloreversion1
C    -0.3054008    0.3532002    0.5411792 
N     2.5563372   -0.2595601   -0.1978958 
C    -2.4431907    0.7756049   -0.1266833 
N    -1.1685783   -0.5594993    1.0984378 
S     0.3316326    2.7413781    3.5771875 
C    -2.4784576   -0.3119415    0.7024617 
N    -1.1114480    1.1682446   -0.2218097 
C    -0.8269680   -1.7382128    1.8759472 
O     0.8135269    1.4397601    2.8542514 
C    -0.4750299   -2.9134016    1.1613287 
O    -1.1353698    2.7785732    3.7264556 
C    -0.2145581   -4.0784342    1.9048737 
O     1.0458879    3.9366854    3.0551926 
C    -0.3082897   -4.1074950    3.3119715 
C    -0.7215761   -2.9342399    3.9699891 
C    -1.0183833   -1.7407384    3.2791377 
C    -0.4463593   -2.9408801   -0.3501774 
C     0.0163952   -5.3637834    4.0865301 
C    -1.6234582   -0.5765942    4.0235588 
C    -0.7118645    2.2281290   -1.1308718 
C    -0.3506700    1.8564408   -2.4528705 
C    -0.0169524    2.8830608   -3.3527837 
C    -0.0502438    4.2459050   -2.9842379 
C    -0.4574260    4.5658314   -1.6773444 
C    -0.8203903    3.5803067   -0.7330892 
C    -0.3713763    0.4124224   -2.8996005 
C     0.2866347    5.3250869   -3.9879202 
C    -1.3697967    4.0048551    0.6072279 
C     3.0232845   -1.0882095   -1.2008556 
C     3.2147502   -2.4950632   -0.9592027 
C     3.7034246   -3.2983711   -2.0035575 
C     3.9972034   -2.7653425   -3.2658290 
C     3.7836987   -1.4013775   -3.5066773 
C     3.2987729   -0.5422319   -2.5060221 
C     2.9234990   -3.1430832    0.3675332 
C     3.0930630    0.9112650   -2.8415754 
C     3.5453007    0.6694403    2.6633871 
C     4.6391228   -0.3996495    2.8775340 
C     5.4626517   -0.7846309    1.6333101 
C     3.9547284   -1.6463588    3.4874857 
C     5.6001741    0.1691134    3.9634565 
C     1.0097509    2.4721823    5.3329847 
F     2.3566855    2.4744686    5.3077666 
F     0.5898844    1.2967212    5.8183560 
F     0.5809454    3.4621846    6.1114009 
Mo    1.8428869    0.7514116    1.0748942 
H     0.0512265   -5.0021898    1.3630617 
H    -0.8511288   -2.9478820    5.0656407 
H     0.2628684    2.6100244   -4.3847539 
H    -0.5232298    5.6256702   -1.3767387 
H     3.8500404   -4.3753225   -1.8166966 
H     4.3793819   -3.4171980   -4.0679943 
H     3.9928183   -0.9827502   -4.5053131 
H     2.8768796    0.6739824    3.5429983 
H    -3.2371757    1.3064371   -0.6629505 
H    -3.3094342   -0.9401076    1.0413906 
H    -1.4370501   -2.6671565   -0.7795439 
H    -0.1929129   -3.9549685   -0.7216365 
H     0.2948632   -2.2294101   -0.7760580 
H     1.1007311   -5.4035603    4.3427444 
H    -0.2143195   -6.2787827    3.4998340 
H    -0.5465310   -5.4131991    5.0428150 
H    -2.7346406   -0.6718776    4.0444330 
H    -1.3871522    0.4077173    3.5777932 
H    -1.2853216   -0.5640413    5.0800201 
H    -1.3872536   -0.0316313   -2.7925390 
H     0.3210072   -0.2244296   -2.3058459 
H    -0.0816661    0.3246132   -3.9668406 
H     1.1674989    5.0495241   -4.6079240 
H     0.4997384    6.2959638   -3.4930312 
H    -0.5625965    5.4911350   -4.6903458 
H    -0.7325360    4.7802128    1.0827976 
H    -1.4726728    3.1730487    1.3299828 
H    -2.3804428    4.4565801    0.4790597 
H     2.5158071   -4.1655276    0.2201923 
H     2.1970155   -2.5688951    0.9750864 
H     3.8517788   -3.2536004    0.9716976 
H     2.7905720    1.0244121   -3.9042060 
H     4.0378819    1.4875958   -2.7167408 
H     2.3218449    1.3866258   -2.2055667 
H     4.8210451   -1.1366065    0.8009386 
H     6.1710909   -1.6036682    1.8887855 
H     6.0732994    0.0616612    1.2547833 
H     3.4804517   -1.3997478    4.4634675 
H     4.6975300   -2.4538972    3.6708855 
H     3.1614060   -2.0496933    2.8260637 
H     6.1708574    1.0514783    3.6017365 
H     6.3380769   -0.6104943    4.2580728 
H     5.0442369    0.4731026    4.8773384 
C     2.3923453    2.5278365    0.5195143 
C     3.4563849    3.1904732   -0.3134544 
C     4.9197384    2.5825517    1.3814090 
C     3.7173637    2.0102790    2.1475705 
H     1.7123294    3.2168577    1.0827539 
H     3.1814627    2.7647798    2.7510243 
C     4.7327281    2.3372830   -0.1340358 
H     5.5868715    2.7447369   -0.7190040 
H     4.5976689    1.2692454   -0.3938940 
C     3.8691034    4.5468472    0.3399488 
H     4.3537125    5.1915574   -0.4239095 
H     2.9932273    5.1055449    0.7303079 
C     4.8784240    4.1340160    1.4577152 
H     5.8903956    4.5418751    1.2507914 
H     4.5825149    4.4979304    2.4639257 
H     3.1132052    3.3112364   -1.3627706 
H     5.8663982    2.1630645    1.7776477 
106
TS_Cycloreversion2
C    -1.6270055    0.2889861   -0.1346878 
N     1.0241785    1.3394237   -1.1651768 
C    -3.7837035   -0.1283277   -0.7603202 
N    -2.5070622    0.6717504    0.8606068 
S    -0.6859370   -2.7407796    1.7718934 
C    -3.8234910    0.4147053    0.4909743 
N    -2.4446632   -0.1847382   -1.1385670 
C    -2.2349687    1.4052754    2.0846249 
O     0.1175984   -1.6241001    1.0105096 
C    -2.4756444    0.7975127    3.3389500 
O    -2.0423166   -2.9329383    1.2176600 
C    -2.2646159    1.5842008    4.4955224 
O    -0.4919450   -2.6081624    3.2274619 
C    -1.8741684    2.9322322    4.4353071 
C    -1.7117214    3.5146771    3.1583404 
C    -1.9068473    2.7853280    1.9739134 
C    -3.0193521   -0.6020515    3.5015715 
C    -1.6765923    3.7549243    5.6877352 
C    -1.8700806    3.4833126    0.6346766 
C    -2.1475544   -0.4755330   -2.5347945 
C    -1.9993736   -1.8092782   -2.9779266 
C    -1.8938266   -2.0270092   -4.3704159 
C    -1.9803286   -0.9851957   -5.3079923 
C    -2.1600487    0.3280158   -4.8209708 
C    -2.2475344    0.6119464   -3.4484590 
C    -2.0170597   -2.9993662   -2.0516570 
C    -1.8777266   -1.2509157   -6.7923929 
C    -2.4727538    2.0301923   -2.9775248 
C     1.2837920    2.1439920   -2.2543691 
C     1.2720635    1.6182960   -3.5925438 
C     1.4859648    2.5088479   -4.6599871 
C     1.7323713    3.8714071   -4.4431679 
C     1.7938725    4.3692061   -3.1317661 
C     1.5867164    3.5335978   -2.0240512 
C     1.1117633    0.1517280   -3.8824359 
C     1.7322766    4.0887078   -0.6297794 
C     2.6853539   -0.8358551    0.2938347 
C     3.6323063   -1.2226303   -0.8633044 
C     4.1474574   -0.0302018   -1.6888834 
C     2.9256571   -2.2678823   -1.7542279 
C     4.8568559   -1.9128958   -0.1953370 
C     0.3251897   -4.2657638    1.2646185 
F     1.5946996   -4.1216943    1.6807425 
F     0.3199624   -4.4110785   -0.0703410 
F    -0.2115008   -5.3421733    1.8336259 
Mo    0.6432843    0.2142839    0.1478019 
H    -2.4355788    1.1157064    5.4798309 
H    -1.4587082    4.5862721    3.0825193 
H    -1.7739378   -3.0647341   -4.7263931 
H    -2.2490000    1.1626429   -5.5373192 
H     1.4674887    2.1134222   -5.6890887 
H     1.8949798    4.5472382   -5.2983762 
H     2.0192767    5.4346539   -2.9594347 
H     2.3982831   -1.7432210    0.8582065 
H    -4.5807902   -0.4647928   -1.4317903 
H    -4.6629113    0.6549931    1.1518056 
H    -4.0794867   -0.5574793    3.8432157 
H    -2.4516417   -1.1626982    4.2729633 
H    -2.9881770   -1.2010577    2.5717058 
H    -1.7800327    3.1389969    6.6053723 
H    -2.4249863    4.5775568    5.7471082 
H    -0.6721863    4.2338040    5.7062422 
H    -2.8731545    3.4648759    0.1494310 
H    -1.1650911    3.0031717   -0.0760937 
H    -1.5790193    4.5475916    0.7519101 
H    -2.9471024   -3.5930965   -2.2073100 
H    -1.9785562   -2.7295259   -0.9795620 
H    -1.1682915   -3.6820694   -2.2711059 
H    -0.8697524   -0.9753568   -7.1814639 
H    -2.6186602   -0.6517642   -7.3653313 
H    -2.0412138   -2.3229248   -7.0306177 
H    -2.5866689    2.7171495   -3.8410979 
H    -1.6213302    2.3996417   -2.3644713 
H    -3.3890712    2.1201493   -2.3514139 
H     0.6961313   -0.0066068   -4.8974859 
H     0.4471873   -0.3598824   -3.1567535 
H     2.1007903   -0.3588024   -3.8505199 
H     1.9226973    5.1814957   -0.6578668 
H     2.5894211    3.6144545   -0.0998791 
H     0.8248201    3.9163924   -0.0129187 
H     3.3265252    0.5596014   -2.1429858 
H     4.8026791   -0.3930131   -2.5112419 
H     4.7634026    0.6631208   -1.0737173 
H     2.6361097   -3.1624243   -1.1607841 
H     3.5963204   -2.6092050   -2.5739445 
H     2.0004300   -1.8598327   -2.2120738 
H     5.4195302   -1.2065196    0.4548477 
H     5.5573849   -2.2839801   -0.9769514 
H     4.5500861   -2.7847961    0.4237888 
C     2.9254366    0.3010258    1.1600880 
C     3.2145349    0.0914573    2.6610587 
C     1.2188020    1.1229954    3.1471408 
C     1.1628499    1.3846265    1.6488706 
H     3.4837059    1.1328416    0.6900398 
H     1.4190325    2.4236383    1.3751825 
C     1.8907159   -0.2481175    3.3704798 
H     2.0441415   -0.4512494    4.4524317 
H     1.3380676   -1.1055803    2.9452769 
C     3.6348256    1.4230035    3.3444532 
H     4.2633539    1.2082865    4.2340898 
H     4.2458968    2.0628047    2.6716114 
C     2.2804085    2.0854301    3.7535654 
H     2.1629883    2.1114157    4.8582674 
H     2.1689065    3.1290448    3.3895894 
H     3.9892388   -0.7001162    2.7524114 
H     0.2096953    1.2251374    3.6014872 
106
TS_Cycloreversion3
C     0.0028331    0.1569322   -0.0536321 
N     3.0331393   -0.0340083    0.0203783 
C    -1.8846630    0.3097758   -1.3186400 
N    -0.8356825   -0.9020203    0.2101986 
S    -0.7216617    2.2339608    2.7858080 
C    -1.9963528   -0.8160275   -0.5491037 
N    -0.6568981    0.8899965   -1.0172266 
C    -0.5385982   -2.0798438    1.0091418 
O     0.4176235    1.1625929    2.6545296 
C     0.3032020   -3.0697707    0.4341953 
O    -1.9589869    1.8284365    2.0827591 
C     0.5450727   -4.2395259    1.1774836 
O    -0.1850753    3.6030061    2.5783652 
C    -0.0390630   -4.4610645    2.4416049 
C    -0.9234700   -3.4854355    2.9364826 
C    -1.2134269   -2.2964631    2.2357784 
C     0.8612735   -2.9275839   -0.9636307 
C     0.2659891   -5.7117935    3.2327243 
C    -2.2814424   -1.3687438    2.7601050 
C    -0.1473863    1.9888580   -1.8255142 
C     0.6207548    1.6413561   -2.9713055 
C     1.0628505    2.6788733   -3.8082365 
C     0.7518517    4.0329048   -3.5551432 
C    -0.0565433    4.3221755   -2.4442611 
C    -0.5471596    3.3217206   -1.5741036 
C     0.9098757    0.2000113   -3.3220145 
C     1.2358322    5.1211080   -4.4861613 
C    -1.5073953    3.7193491   -0.4798995 
C     3.9863448   -0.7077245   -0.7113415 
C     4.4446366   -2.0036758   -0.2786635 
C     5.4142040   -2.6626451   -1.0506713 
C     5.9370135   -2.0880652   -2.2198308 
C     5.4867701   -0.8287732   -2.6376099 
C     4.5192276   -0.1142528   -1.9096477 
C     3.9343835   -2.6529773    0.9802729 
C     4.0932140    1.2449019   -2.4006314 
C     3.3604072    0.5454284    2.8613266 
C     3.0177161   -0.1579554    4.2112832 
C     2.5246130    0.8281248    5.2869818 
C     4.3591090   -0.7660562    4.7047572 
C     1.9857940   -1.2950084    4.0429305 
C    -1.1557268    2.1352954    4.6402794 
F    -0.2477574    2.8091767    5.3562155 
F    -1.1863110    0.8585792    5.0479770 
F    -2.3554425    2.6881485    4.8066678 
Mo    1.8508005    0.7436776    1.0885185 
H     1.1921774   -5.0178755    0.7384148 
H    -1.4326892   -3.6586406    3.8999139 
H     1.6521623    2.4188837   -4.7044103 
H    -0.3533775    5.3676176   -2.2521337 
H     5.7661279   -3.6554403   -0.7247130 
H     6.6951517   -2.6284796   -2.8095038 
H     5.8929217   -0.3798674   -3.5595206 
H     4.2091950    0.0486139    2.3542181 
H    -2.5579839    0.7488411   -2.0627236 
H    -2.7851352   -1.5730036   -0.4825539 
H     0.0493806   -2.7613084   -1.7074259 
H     1.4069544   -3.8457337   -1.2636300 
H     1.5631921   -2.0715572   -1.0590534 
H    -0.5927446   -6.0136846    3.8695767 
H     1.1349470   -5.5499142    3.9122351 
H     0.5234650   -6.5650634    2.5693819 
H    -3.2852088   -1.7010935    2.4046619 
H    -2.1500497   -0.3184063    2.4360218 
H    -2.3148878   -1.3934063    3.8691249 
H    -0.0287446   -0.3889305   -3.4338049 
H     1.5172324   -0.3102222   -2.5429725 
H     1.4617387    0.1307810   -4.2819247 
H     2.3421017    5.0929217   -4.6053992 
H     0.9565821    6.1309291   -4.1193985 
H     0.8007563    4.9993830   -5.5041150 
H    -1.0057025    4.3273659    0.3045520 
H    -1.9652939    2.8558584    0.0387092 
H    -2.3220302    4.3477325   -0.9031756 
H     4.1147910   -3.7480051    0.9578406 
H     2.8485559   -2.4861305    1.1365928 
H     4.4588821   -2.2579960    1.8795608 
H     4.0071979    1.2509720   -3.5082187 
H     4.8546284    2.0151709   -2.1384257 
H     3.1250619    1.5684371   -1.9733662 
H     3.2904962    1.6018007    5.5171038 
H     2.3132996    0.2793343    6.2310061 
H     1.5922510    1.3417083    4.9867124 
H     4.7445814   -1.5425761    4.0061587 
H     4.2163862   -1.2494884    5.6968809 
H     5.1447102    0.0138093    4.8196866 
H     0.9868279   -0.8936229    3.7748586 
H     1.8787644   -1.8598200    4.9959863 
H     2.2937279   -2.0225910    3.2613185 
C     2.3035027    2.6053387    0.8243638 
C     3.4496115    3.4253933    0.2999127 
C     4.5685188    2.7928094    2.2295258 
C     3.3525604    1.9698887    2.6914383 
H     1.4485018    3.1764927    1.2744186 
H     2.6765108    2.5127579    3.3762848 
C     4.7482072    2.6870708    0.7014586 
H     5.6522489    3.2392023    0.3619723 
H     4.8135965    1.6453469    0.3322231 
C     3.5604853    4.7467820    1.1192157 
H     4.1548974    5.4895430    0.5455008 
H     2.5676879    5.2032297    1.3139230 
C     4.3025448    4.3114939    2.4230137 
H     5.2684182    4.8486141    2.5304064 
H     3.7161399    4.5196815    3.3428023 
H     3.3309879    3.6008827   -0.7915082 
H     5.4574881    2.4398015    2.7964033 
106
TS_Cycloreversion4
C    -1.6464099    0.2914081    0.1378724 
N     0.8285786    1.1921348    1.5612154 
C    -3.8723018   -0.1826399    0.2611350 
N    -2.3672409    1.1964903   -0.6092863 
S    -0.6521044   -2.1155097   -2.1616696 
C    -3.7267720    0.9044741   -0.5557839 
N    -2.5988247   -0.5401842    0.6880725 
C    -1.9236287    2.4648644   -1.1761245 
O     0.3357494   -1.0340583   -1.5595816 
C    -2.0016031    3.6078296   -0.3301258 
O    -2.0205041   -1.5768705   -2.3342815 
C    -1.7039344    4.8629168   -0.8864632 
O    -0.4542296   -3.4274133   -1.5168661 
C    -1.3308326    5.0181414   -2.2385409 
C    -1.2942194    3.8676043   -3.0431803 
C    -1.6166468    2.5827985   -2.5521646 
C    -2.4065383    3.5028120    1.1219395 
C    -0.9885976    6.3807232   -2.7954806 
C    -1.7092517    1.4345213   -3.5246735 
C    -2.3917320   -1.5456364    1.7178344 
C    -2.1446308   -1.0832144    3.0399188 
C    -1.9309130   -2.0419708    4.0445248 
C    -1.9953675   -3.4284248    3.7839507 
C    -2.3484275   -3.8345107    2.4861693 
C    -2.5852147   -2.9188436    1.4362402 
C    -2.2205883    0.3858775    3.3885331 
C    -1.7249845   -4.4355824    4.8778532 
C    -3.1391075   -3.4381839    0.1304052 
C     1.1379361    2.1969197    2.4425373 
C     1.3539036    3.5389516    1.9671207 
C     1.6286377    4.5442094    2.9094034 
C     1.7098713    4.2603055    4.2806738 
C     1.5406803    2.9423743    4.7346360 
C     1.2690921    1.8914774    3.8452757 
C     1.3555976    3.8776957    0.4991879 
C     1.1850340    0.4772215    4.3637582 
C     2.7358176    0.4165352   -0.3913527 
C     3.2759181    0.5723170   -1.8391104 
C     3.3755015   -0.6876444   -2.7181551 
C     4.7065257    1.1639042   -1.6776373 
C     2.3940998    1.6110997   -2.5729673 
C     0.0249940   -2.3164775   -3.9298675 
F     1.1748709   -3.0011287   -3.9029460 
F     0.2317521   -1.1205251   -4.4992714 
F    -0.8822241   -2.9947061   -4.6306916 
Mo    0.5916818   -0.0096780    0.2765027 
H    -1.7760911    5.7547624   -0.2404233 
H    -1.0421338    3.9658797   -4.1129966 
H    -1.7447152   -1.6945857    5.0753658 
H    -2.4772643   -4.9098544    2.2744420 
H     1.7869658    5.5760709    2.5540835 
H     1.9189203    5.0684917    5.0002039 
H     1.6308853    2.7185615    5.8105885 
H     2.8739890    1.3942350    0.1047853 
H    -4.7631152   -0.7293868    0.5880403 
H    -4.4639520    1.5126989   -1.0910019 
H    -3.3610979    2.9459628    1.2518528 
H    -2.5415292    4.5107791    1.5654105 
H    -1.6377083    2.9723280    1.7263035 
H     0.0405316    6.6882565   -2.4971172 
H    -1.6822881    7.1620700   -2.4153680 
H    -1.0281499    6.3932835   -3.9050129 
H    -2.6437390    1.5228891   -4.1265855 
H    -1.7328019    0.4449364   -3.0329652 
H    -0.8660596    1.4569604   -4.2470838 
H    -3.2128605    0.8088716    3.1104337 
H    -1.4552380    0.9937634    2.8614335 
H    -2.0894557    0.5389602    4.4794933 
H    -0.6296340   -4.5734661    5.0325526 
H    -2.1510316   -5.4315783    4.6339860 
H    -2.1499245   -4.1060978    5.8509874 
H    -2.5953303   -4.3467308   -0.2011938 
H    -3.0901854   -2.7028020   -0.6942109 
H    -4.2063747   -3.7285821    0.2727465 
H     1.0301077    4.9254014    0.3329540 
H     0.6950361    3.2169554   -0.0977253 
H     2.3854526    3.7905813    0.0814557 
H     0.9780743    0.4670390    5.4544098 
H     2.1562735   -0.0505890    4.2166033 
H     0.4026399   -0.1219218    3.8547149 
H     4.1007884   -1.4306552   -2.3291463 
H     3.7294691   -0.3941962   -3.7310538 
H     2.3954809   -1.1809231   -2.8389962 
H     4.6948433    2.1314886   -1.1273607 
H     5.1567904    1.3499354   -2.6783667 
H     5.3781155    0.4666766   -1.1289926 
H     1.3730348    1.2104288   -2.7535003 
H     2.8384393    1.8661855   -3.5606729 
H     2.3013634    2.5562166   -1.9947687 
C     2.9767006   -0.6690478    0.5781661 
C     3.6078230   -2.0410222    0.2744350 
C     1.6203635   -2.9795947    0.9659344 
C     1.2894081   -1.5353059    1.3345770 
H     3.2767817   -0.2610478    1.5613966 
H     1.3802048   -1.3356125    2.4159874 
C     2.5020136   -2.9498056   -0.2995008 
H     2.8821981   -3.9634795   -0.5513985 
H     1.9957160   -2.5395978   -1.1868186 
C     3.9681614   -2.7696925    1.6041677 
H     4.7804871   -3.5035193    1.4196346 
H     4.3471857   -2.0665753    2.3775249 
C     2.6430492   -3.4863596    2.0240053 
H     2.7393318   -4.5904136    1.9418051 
H     2.3297197   -3.2637484    3.0663355 
H     4.4911290   -1.9161059   -0.3839473 
H     0.7031313   -3.5982273    0.8759018 
114
TS_to_Add2
C    -1.8740329    0.9447401   -1.0871685 
N     1.0890917    0.8151391   -0.7797107 
C    -3.2220574    2.6761243   -1.6968276 
N    -2.9575197    0.4734403   -1.7988674 
S    -1.8314195   -1.0372879    3.0661404 
C    -3.7852905    1.5220384   -2.1775210 
N    -2.0640982    2.3087905   -1.0338694 
C    -3.3238391   -0.8991573   -2.0920601 
O    -1.1588309   -0.5627361    1.7202959 
C    -3.0160489   -1.4351824   -3.3632057 
O    -3.1870442   -0.4610843    3.1740320 
C    -3.4440911   -2.7502447   -3.6358798 
O    -0.9176142   -0.9955202    4.2136750 
C    -4.1712770   -3.5117578   -2.7009672 
C    -4.5091578   -2.9094280   -1.4711944 
C    -4.1173636   -1.5972083   -1.1472775 
C    -2.3145820   -0.6232247   -4.4237709 
C    -4.5827674   -4.9332910   -3.0022346 
C    -4.5912807   -0.9417554    0.1256799 
C    -1.2024086    3.2627375   -0.3626826 
C    -0.3531162    4.0744223   -1.1584515 
C     0.4872745    4.9846409   -0.4930805 
C     0.4879280    5.1133760    0.9110326 
C    -0.4103468    4.3258481    1.6526201 
C    -1.2803597    3.4003427    1.0452911 
C    -0.3645316    4.0119635   -2.6669887 
C     1.4232157    6.0611533    1.6216170 
C    -2.2470593    2.6381699    1.9193655 
C     2.1701161    1.4211216   -1.3847548 
C     2.2303604    1.4849153   -2.8190645 
C     3.3329434    2.1267069   -3.4116800 
C     4.3580869    2.6839355   -2.6346617 
C     4.2942689    2.6098130   -1.2337630 
C     3.2168503    1.9885951   -0.5809428 
C     1.1700136    0.8827851   -3.7039388 
C     3.1623661    1.9159656    0.9143902 
C    -0.1467696   -1.6795783   -0.8212539 
C     0.7671306   -2.6626932   -1.5291004 
C     2.1821840   -2.1016097   -1.7651542 
C     0.1321461   -3.0826366   -2.8779180 
C     0.8708733   -3.9103716   -0.6072613 
C    -2.0760860   -2.8879648    2.6880729 
F    -2.8578905   -3.4105377    3.6380112 
F    -0.8945820   -3.5155428    2.6840187 
F    -2.6634927   -3.0595982    1.4895803 
H    -3.2027419   -3.1876096   -4.6178864 
H    -5.1168377   -3.4698138   -0.7429829 
H     1.1724395    5.6039342   -1.0939353 
H    -0.3990739    4.3921948    2.7499380 
H     3.3830970    2.1843968   -4.5105020 
H     5.2119831    3.1788041   -3.1222906 
H     5.0995446    3.0468340   -0.6230723 
H    -1.0668269   -2.1738635   -0.4094994 
H    -3.5532892    3.7171527   -1.7536250 
H    -4.7083982    1.3531170   -2.7399057 
H    -3.0139689    0.0970736   -4.9002460 
H    -1.9172726   -1.2745002   -5.2248371 
H    -1.4776958   -0.0286798   -4.0117496 
H    -3.9180895   -5.6542005   -2.4791096 
H    -4.5260905   -5.1554605   -4.0854529 
H    -5.6149990   -5.1397972   -2.6545922 
H    -5.1869666   -0.0302338   -0.0920396 
H    -3.7628005   -0.6308956    0.7902989 
H    -5.2328005   -1.6306175    0.7052634 
H    -1.1638841    4.6601773   -3.0869901 
H    -0.5468067    2.9902040   -3.0484656 
H     0.5971564    4.3684472   -3.0820004 
H     1.9055119    5.5402345    2.4737096 
H     0.8691439    6.9273248    2.0429958 
H     2.2046477    6.4573198    0.9444730 
H    -1.6876147    2.1112514    2.7169443 
H    -2.8579349    1.8981987    1.3721978 
H    -2.9451305    3.3433362    2.4168130 
H     0.8451173    1.6031136   -4.4811686 
H     0.2892652    0.5549326   -3.1244969 
H     1.5630022   -0.0039189   -4.2454999 
H     4.0098441    2.4553650    1.3754174 
H     3.1942142    0.8689138    1.2794563 
H     2.2188963    2.3404985    1.3094481 
H     2.8221653   -2.8838491   -2.2219299 
H     2.6512077   -1.7905328   -0.8110737 
H     2.1732689   -1.2326132   -2.4463406 
H    -0.8837393   -3.5017486   -2.7386312 
H     0.7643795   -3.8591606   -3.3561730 
H     0.0582523   -2.2230125   -3.5720660 
H     1.3302755   -3.6440720    0.3659208 
H     1.5083698   -4.6782015   -1.0927007 
H    -0.1235629   -4.3621554   -0.4149988 
C     3.5343657   -2.2782596    2.0896369 
C     3.9795588   -3.4475729    2.9613031 
C     2.2219158   -2.4661272    3.9939745 
C     2.4851398   -1.6871379    2.7132060 
H     4.0915404   -1.9018642    1.2175901 
H     2.0139889   -0.7164333    2.4950425 
C     2.6178206   -3.8949692    3.5492315 
H     2.7133507   -4.6128034    4.3917705 
H     1.9330808   -4.3118933    2.7830414 
C     4.6368752   -2.7982633    4.2362403 
H     5.0846370   -3.5858392    4.8777231 
H     5.4459116   -2.0912455    3.9639846 
C     3.4257681   -2.1073156    4.9392720 
H     3.2551710   -2.5227823    5.9543099 
H     3.5305755   -1.0093642    5.0307752 
H     4.6027213   -4.2203083    2.4704370 
H     1.2251410   -2.3149073    4.4432049 
Mo   -0.2592445    0.0142340    0.0016588 
O     0.6958894    1.3968390    2.9830008 
S     1.5623022    2.0648306    4.0163907 
O     1.5054776    3.5627033    4.0196894 
O     2.9341330    1.4909186    4.1707351 
C     0.7273451    1.6418534    5.6651171 
F     0.9113362    0.3541101    6.0070972 
F     1.2525353    2.4074951    6.6498874 
F    -0.5992416    1.8884880    5.6158656 
114
TS_to_Add3
C    -0.0003114   -0.1037082   -0.0307576 
N     3.0213416   -0.0538328    0.0573110 
C    -1.6838954   -0.1750132   -1.5878209 
N    -0.7642417   -1.2525231    0.1128435 
S    -0.1489912    3.4475195    2.2586048 
C    -1.7862262   -1.3025822   -0.8280856 
N    -0.5992366    0.5378937   -1.1022407 
C    -0.6398527   -2.4006563    0.9875745 
O     0.8718497    2.3138294    1.8478354 
C     0.2864379   -3.4152281    0.6374635 
O    -1.4181234    2.8524741    2.7319201 
C     0.2604253   -4.6104924    1.3797517 
O    -0.1508922    4.5611408    1.2987077 
C    -0.6849539   -4.8370658    2.4023281 
C    -1.6286800   -3.8266693    2.6704684 
C    -1.6384709   -2.6021043    1.9711674 
C     1.1829722   -3.2724318   -0.5678803 
C    -0.6775451   -6.1245690    3.1910382 
C    -2.7381759   -1.5962165    2.2253483 
C    -0.2067447    1.7439862   -1.8067727 
C     0.6683830    1.6030612   -2.9117387 
C     0.9473498    2.7551009   -3.6683923 
C     0.3707097    4.0047272   -3.3685172 
C    -0.5677036    4.0700948   -2.3207276 
C    -0.9071785    2.9463097   -1.5477639 
C     1.2061679    0.2515292   -3.3192411 
C     0.7480136    5.2476154   -4.1308946 
C    -2.0676328    3.0035864   -0.5849748 
C     4.1122814   -0.4387070   -0.6978343 
C     4.8044839   -1.6495904   -0.3304404 
C     5.8817058   -2.0776468   -1.1205539 
C     6.3018456   -1.3424867   -2.2416632 
C     5.6528663   -0.1466370   -2.5705729 
C     4.5664567    0.3402062   -1.8165281 
C     4.4308246   -2.4328149    0.9006211 
C     3.9641125    1.6609494   -2.2015432 
C     1.8188434   -0.6481930    2.4899910 
C     1.3091171   -0.7402156    3.9371547 
C    -0.0389017   -0.0453496    4.1891525 
C     2.3923170   -0.1172501    4.8616368 
C     1.2027724   -2.2412947    4.3060014 
C     0.6650180    4.1640158    3.8244850 
F     1.7746062    4.8377823    3.5124333 
F     0.9694949    3.1934402    4.7044656 
F    -0.2192943    4.9967286    4.3830404 
H     0.9793044   -5.4050156    1.1225972 
H    -2.3937674   -3.9947897    3.4453497 
H     1.6363160    2.6712306   -4.5241474 
H    -1.0668722    5.0273390   -2.1035017 
H     6.4056263   -3.0057459   -0.8433970 
H     7.1461499   -1.6996997   -2.8508165 
H     5.9961984    0.4420566   -3.4357892 
H     2.5242898   -1.4743200    2.2904306 
H    -2.2746299    0.1814464   -2.4365848 
H    -2.4829011   -2.1439655   -0.8774359 
H     0.5807257   -3.2796426   -1.5021641 
H     1.9018834   -4.1103485   -0.6311214 
H     1.7475946   -2.3201076   -0.5627580 
H     0.0375186   -6.0608573    4.0396997 
H    -0.3614986   -6.9834933    2.5662842 
H    -1.6744793   -6.3477380    3.6187854 
H    -3.6142350   -1.7982678    1.5719753 
H    -2.4218352   -0.5546850    2.0268008 
H    -3.0966877   -1.6594141    3.2706091 
H     0.3831088   -0.4279845   -3.6285596 
H     1.7463226   -0.2568929   -2.4958562 
H     1.8984762    0.3432552   -4.1765302 
H     1.3789925    5.8857123   -3.4752280 
H    -0.1463717    5.8423980   -4.4091448 
H     1.3171941    5.0126618   -5.0512646 
H    -3.0022812    2.6893259   -1.0997568 
H    -2.2201693    4.0318456   -0.2111332 
H    -1.9453438    2.3407703    0.2911867 
H     5.0090980   -3.3737472    0.9594143 
H     3.3544265   -2.6906627    0.9226463 
H     4.6455268   -1.8521840    1.8222578 
H     3.7359036    1.6867013   -3.2848146 
H     4.6817029    2.4855488   -2.0197461 
H     3.0451285    1.9218817   -1.6503355 
H    -0.0112587    1.0284768    3.9389239 
H    -0.3184337   -0.1358938    5.2587269 
H    -0.8413314   -0.5110618    3.5900794 
H     3.3914171   -0.5679768    4.6945128 
H     2.1111898   -0.3092546    5.9180832 
H     2.4704136    0.9767616    4.7282480 
H     0.4856407   -2.7726297    3.6556216 
H     0.8550096   -2.3425914    5.3551630 
H     2.1881439   -2.7443776    4.2244650 
C     3.8165229    2.3818940    2.6862758 
H     3.0391206    2.3903636    3.4604517 
C     4.5744726    1.3022109    2.3239221 
H     4.5155207    0.2920825    2.7515471 
C     5.7489836    1.8297514    1.5208086 
H     6.2827593    1.0978785    0.8867376 
C     4.5012728    3.6213490    2.1406452 
H     3.8981906    4.5375430    2.0302059 
C     5.7946938    3.7666438    3.0294910 
H     6.2993816    4.7228925    2.7843259 
H     5.5638881    3.7803089    4.1135514 
C     6.6563804    2.5376580    2.6008938 
H     6.9098811    1.8616911    3.4419327 
H     7.6091856    2.8515802    2.1282313 
C     5.1177350    3.0653388    0.8426473 
H     4.3396751    2.8365757    0.0941960 
H     5.8565932    3.7539524    0.3889487 
Mo    1.7763539    0.6573563    1.0794425 
O     2.7648094    4.4193895   -1.0515604 
S     3.1479297    5.8581465   -0.9418486 
O     3.7689656    6.2809988    0.3533580 
O     2.1630386    6.8409056   -1.5004600 
C     4.5939797    6.0123525   -2.1624485 
F     5.5978465    5.1477488   -1.8642200 
F     4.2019067    5.7494514   -3.4301981 
F     5.1154748    7.2593885   -2.1438015 
114
TS_to_Ring3_Ass
C    -0.0586983    0.0064355   -0.0252113 
N     2.9870472    0.0109646    0.0005069 
C    -1.8386176   -0.0579288   -1.4864660 
N    -0.9305179   -1.0376581    0.2702551 
S    -0.5354134    2.6799244    3.0139096 
C    -2.0121987   -1.0747273   -0.6034684 
N    -0.6571682    0.5876495   -1.1400820 
C    -0.8578408   -2.1979553    1.1406165 
O     0.6425113    1.8071663    2.5196825 
C    -0.1493555   -3.3295201    0.6610640 
O    -1.5813967    1.8869541    3.7015205 
C    -0.3179040   -4.5505739    1.3404417 
O    -0.9760341    3.7043171    2.0441904 
C    -1.1916711   -4.6798219    2.4399063 
C    -1.9126785   -3.5420668    2.8515239 
C    -1.7835499   -2.2936913    2.2082156 
C     0.6711003   -3.2607381   -0.6032066 
C    -1.3366890   -5.9976904    3.1628526 
C    -2.6817958   -1.1426771    2.5957724 
C    -0.2575248    1.6045242   -2.1044931 
C     0.5592931    1.1984828   -3.1851668 
C     0.7369232    2.1052324   -4.2488091 
C     0.0922539    3.3550600   -4.2798592 
C    -0.7739440    3.6812514   -3.2187923 
C    -0.9802580    2.8216333   -2.1250628 
C     1.1410472   -0.1935342   -3.2605534 
C     0.3421175    4.3331383   -5.4023871 
C    -1.9832435    3.1660674   -1.0524250 
C     3.9818725   -0.4495328   -0.8421460 
C     4.5552636   -1.7548485   -0.6379704 
C     5.5439890   -2.2081809   -1.5286055 
C     5.9895345   -1.4156853   -2.5958633 
C     5.4432635   -0.1386998   -2.7822281 
C     4.4481271    0.3711716   -1.9287780 
C     4.1575367   -2.6421846    0.5118947 
C     3.9145578    1.7520430   -2.1587709 
C     1.9881900   -0.7245289    2.4673850 
C     1.6521115   -1.1875597    3.8978842 
C     0.4147536   -0.5599541    4.5526533 
C     2.8742381   -0.9377616    4.8236134 
C     1.4815527   -2.7294563    3.8418124 
C     0.3139494    3.6583128    4.4034791 
F     1.4077128    4.2901780    3.9551674 
F     0.6789386    2.8420522    5.4116691 
F    -0.5545268    4.5627731    4.8760789 
Mo    1.8099597    0.6959492    1.1225157 
H     0.2323767   -5.4342546    0.9789624 
H    -2.6212849   -3.6279063    3.6910204 
H     1.3864219    1.8085189   -5.0883418 
H    -1.3124391    4.6422282   -3.2372862 
H     5.9744369   -3.2098910   -1.3717290 
H     6.7642910   -1.7931691   -3.2807173 
H     5.7926633    0.4912954   -3.6153752 
H     2.7457629   -1.4401524    2.1036496 
H    -2.4325847    0.2567669   -2.3488986 
H    -2.7877970   -1.8416466   -0.5294722 
H     0.0108324   -3.1745356   -1.4938158 
H     1.2832905   -4.1728009   -0.7328093 
H     1.3396441   -2.3784582   -0.6189736 
H    -2.3156414   -6.0776422    3.6748522 
H    -0.5496206   -6.1086246    3.9400752 
H    -1.2295676   -6.8565914    2.4707582 
H    -3.1282524   -1.3163879    3.5935485 
H    -3.5229877   -1.0390539    1.8765442 
H    -2.1573112   -0.1680072    2.6222251 
H     0.3421601   -0.9484415   -3.4277635 
H     1.6663283   -0.4828268   -2.3305853 
H     1.8580690   -0.2780683   -4.0989271 
H     0.6870318    3.8249559   -6.3247241 
H     1.1326367    5.0568300   -5.1075135 
H    -0.5644468    4.9237814   -5.6441705 
H    -1.5349148    3.1426581   -0.0402912 
H    -2.8390442    2.4571598   -1.0522930 
H    -2.3950585    4.1792998   -1.2175657 
H     4.5620341   -3.6631350    0.3776908 
H     3.0598366   -2.7164547    0.6245218 
H     4.5564620   -2.2547991    1.4733886 
H     4.2651707    2.1539860   -3.1275557 
H     4.2468760    2.4546558   -1.3670230 
H     2.8102395    1.7910021   -2.1520145 
H     0.5363063    0.5244938    4.7053292 
H     0.2389873   -1.0248207    5.5456813 
H    -0.4900611   -0.7096067    3.9402148 
H     3.8187007   -1.3075509    4.3763288 
H     2.7172683   -1.4846194    5.7768746 
H     2.9912465    0.1323045    5.0692903 
H     0.6551088   -3.0283893    3.1795967 
H     1.2631345   -3.1152366    4.8596574 
H     2.4092722   -3.2233596    3.4847339 
C     3.7812525    2.2159888    1.9792058 
C     5.2073448    1.9972654    1.4805087 
C     5.1416929    1.2759292    3.6278461 
C     3.7554363    1.7720970    3.2798693 
H     3.1373882    3.0072850    1.5800241 
H     2.9643965    1.9903345    4.0096720 
C     5.6163547    0.7292015    2.2627917 
H     6.7049675    0.5220668    2.2313279 
H     5.0589007   -0.1738276    1.9472491 
C     6.0470825    3.0881565    2.2323260 
H     7.0870077    3.0959099    1.8474288 
H     5.6238419    4.0993929    2.0800525 
C     5.9910145    2.6058809    3.7132477 
H     6.9985694    2.3615562    4.1068434 
H     5.5368624    3.3455903    4.4020181 
H     5.3477715    1.9893748    0.3864716 
H     5.2409647    0.6257881    4.5138903 
O     1.4822649    2.8224666    0.0205115 
S     2.1314425    4.0829362   -0.5600446 
O     1.9689632    4.2468001   -2.0236775 
O     3.4979361    4.3650644   -0.0184411 
C     1.1360837    5.5296102    0.1545863 
F    -0.1546927    5.4878161   -0.2027647 
F     1.2275075    5.5720229    1.4920970 
F     1.6690390    6.6677457   -0.3391630 
114
TS_to_Ring3_SN2
C     0.1155870   -0.2534852    0.1236927 
N     3.0691847    0.0667791    0.0249866 
C    -1.4431738   -0.5974217   -1.5297783 
N    -0.8251839   -1.2009976    0.5075613 
S    -0.3510627    2.8724883    2.9270094 
C    -1.7767364   -1.4062244   -0.4867926 
N    -0.2981210    0.0901185   -1.1549623 
C    -0.9360200   -2.1046465    1.6401524 
O     0.7434263    1.8883299    2.4032108 
C    -0.3807258   -3.4002603    1.4895452 
O    -1.1807193    2.2461925    3.9819077 
C    -0.7099961   -4.3768309    2.4487673 
O    -1.0263268    3.6112278    1.8450276 
C    -1.5809218   -4.1041120    3.5222058 
C    -2.1421722   -2.8142194    3.6102610 
C    -1.8608705   -1.8021772    2.6698565 
C     0.4740085   -3.7572387    0.2988291 
C    -1.8946810   -5.1586936    4.5564875 
C    -2.5880049   -0.4826225    2.7298033 
C     0.2752314    0.9746295   -2.1532278 
C     1.1625134    0.4197876   -3.1038897 
C     1.5796048    1.2494023   -4.1647857 
C     1.1126948    2.5688976   -4.3057210 
C     0.1673297    3.0470977   -3.3761659 
C    -0.2856580    2.2666287   -2.3002213 
C     1.5860097   -1.0292477   -3.0542323 
C     1.6217426    3.4703450   -5.4036055 
C    -1.3589853    2.7692983   -1.3702247 
C     4.0864294   -0.2810097   -0.8406826 
C     4.6679190   -1.5940935   -0.7497635 
C     5.6741414   -1.9532056   -1.6618153 
C     6.1304648   -1.0538395   -2.6377980 
C     5.5811651    0.2343396   -2.7049897 
C     4.5653350    0.6512723   -1.8248599 
C     4.2484860   -2.5762087    0.3110838 
C     4.0306072    2.0479372   -1.9094519 
C     2.2062051   -0.7118922    2.5125537 
C     2.0000588   -0.9777478    4.0112647 
C     0.9639484   -0.1043475    4.7310069 
C     3.3846110   -0.7926091    4.6927578 
C     1.6171614   -2.4683273    4.1914761 
C     0.7009343    4.1370252    3.8816811 
F     1.7412958    4.5638761    3.1646144 
F     1.1597331    3.5740444    5.0178352 
F    -0.0836991    5.1734843    4.1990591 
Mo    1.8755066    0.6544571    1.1806940 
H    -0.2782074   -5.3851500    2.3439048 
H    -2.8552008   -2.5909818    4.4201668 
H     2.2910087    0.8440570   -4.9023229 
H    -0.2292555    4.0678012   -3.4858583 
H     6.1102939   -2.9624405   -1.5968197 
H     6.9196490   -1.3569609   -3.3427891 
H     5.9446395    0.9472145   -3.4615541 
H     2.9089208   -1.4773894    2.1387998 
H    -1.9091053   -0.4483033   -2.5079606 
H    -2.5952493   -2.1201987   -0.3593527 
H    -0.1529842   -3.9550502   -0.5973700 
H     1.0683467   -4.6697526    0.4936605 
H     1.1661273   -2.9371078    0.0277133 
H    -2.9137461   -5.0321922    4.9725360 
H    -1.1851992   -5.0947810    5.4099256 
H    -1.8090824   -6.1806514    4.1374758 
H    -3.3989131   -0.5203929    3.4815696 
H    -3.0428108   -0.2215143    1.7521526 
H    -1.9229504    0.3582065    3.0105645 
H     0.8088833   -1.6823445   -3.5082959 
H     1.7472147   -1.3867771   -2.0202355 
H     2.5226364   -1.1876500   -3.6213144 
H     2.1965916    2.9111694   -6.1674415 
H     2.2890914    4.2461204   -4.9712330 
H     0.7932378    4.0059731   -5.9108931 
H    -0.9766332    2.9116915   -0.3403337 
H    -2.2134757    2.0623550   -1.3140539 
H    -1.7491189    3.7431695   -1.7177217 
H     4.6277285   -3.5906810    0.0853587 
H     3.1480210   -2.6303379    0.4153014 
H     4.6552710   -2.2851093    1.3030094 
H     4.3165343    2.5266891   -2.8634051 
H     4.4279755    2.6850787   -1.0915505 
H     2.9321655    2.0846176   -1.8205531 
H     1.2446315    0.9633665    4.7246967 
H     0.8756966   -0.4248559    5.7897521 
H    -0.0341616   -0.1902001    4.2643946 
H     4.1613998   -1.4367818    4.2323189 
H     3.2998769   -1.0755118    5.7627704 
H     3.7248675    0.2562251    4.6386650 
H     0.6035955   -2.6736070    3.8127109 
H     1.6389433   -2.7215867    5.2719080 
H     2.3284545   -3.1420479    3.6708256 
C     4.0064454    2.2739366    1.9949335 
C     5.4389576    2.0296130    1.5232676 
C     5.4786067    2.0122277    3.7856726 
C     4.0469117    2.2685709    3.3617539 
H     3.2420818    2.7967847    1.3915996 
H     3.2469363    2.5886469    4.0420952 
C     5.9635815    1.0957271    2.6367503 
H     7.0644899    0.9607768    2.6189380 
H     5.4670424    0.1050729    2.6386987 
C     6.2017486    3.3602802    1.8643342 
H     7.2256932    3.3299173    1.4390481 
H     5.6771866    4.2375280    1.4404593 
C     6.2324484    3.3505960    3.4229738 
H     7.2685796    3.3035813    3.8158179 
H     5.7436470    4.2343374    3.8782554 
H     5.5666932    1.6878567    0.4823184 
H     5.6375448    1.6735662    4.8264917 
O     1.6093075    3.2434203   -0.0143269 
S     2.2466999    4.5353244   -0.4909252 
O     2.4230523    4.6611535   -1.9656835 
O     3.4128151    4.9720980    0.3378392 
C     0.9586110    5.8946628   -0.1645707 
F    -0.1766723    5.6724185   -0.8568199 
F     0.6458382    6.0226108    1.1354719 
F     1.4758010    7.0706667   -0.5834068 
114
Molybdacyclobutane3_wotf-_bound
C     0.0154291    0.1491154   -0.1504578 
N     3.0002120   -0.1309895    0.0737323 
C    -1.7889428    0.0292785   -1.5688349 
N    -0.8153927   -0.9192002    0.1681204 
S    -0.5566550    2.6514254    3.0056765 
C    -1.9165775   -0.9901542   -0.6806747 
N    -0.6176097    0.7105180   -1.2484324 
C    -0.6639733   -2.0653396    1.0491377 
O     0.5317158    1.6844215    2.4928721 
C     0.0434769   -3.1867285    0.5439577 
O    -1.5765366    1.9540785    3.8246355 
C    -0.0157756   -4.3876604    1.2765944 
O    -1.0260548    3.6195635    1.9925787 
C    -0.7898845   -4.5115013    2.4483340 
C    -1.5309802   -3.3924432    2.8745420 
C    -1.5049315   -2.1635178    2.1844724 
C     0.7357784   -3.1416527   -0.7964741 
C    -0.8165405   -5.8050698    3.2266284 
C    -2.4250846   -1.0407271    2.5957652 
C    -0.2571998    1.7366146   -2.2180488 
C     0.5528054    1.3549045   -3.3118604 
C     0.7206091    2.2833772   -4.3576980 
C     0.0714566    3.5311089   -4.3586434 
C    -0.7977891    3.8275661   -3.2913009 
C    -0.9956758    2.9434140   -2.2158168 
C     1.1335671   -0.0350097   -3.4255886 
C     0.3169162    4.5360515   -5.4581645 
C    -2.0052721    3.2477891   -1.1380129 
C     3.8758029   -0.7158479   -0.8139579 
C     4.2970600   -2.0768377   -0.6174841 
C     5.1665840   -2.6482934   -1.5630536 
C     5.6398202   -1.9126314   -2.6595294 
C     5.2532234   -0.5735009   -2.8237415 
C     4.3785994    0.0553301   -1.9209861 
C     3.8846887   -2.8802764    0.5880989 
C     4.0009457    1.4945397   -2.1132160 
C     2.5730969   -0.3860029    2.8736667 
C     1.9803035   -1.0412030    4.1624968 
C     0.6469625   -0.4444405    4.6363337 
C     2.9817217   -0.9546632    5.3439536 
C     1.7908275   -2.5391971    3.8430395 
C     0.4027590    3.7052741    4.2696438 
F     1.5332855    4.2028722    3.7425429 
F     0.7289112    2.9754025    5.3533935 
F    -0.3829955    4.7194858    4.6539885 
Mo    1.9102413    0.7032757    1.1638454 
H     0.5366052   -5.2627125    0.8978944 
H    -2.1732340   -3.4783099    3.7657984 
H     1.3674632    2.0080022   -5.2068770 
H    -1.3473887    4.7826951   -3.2920724 
H     5.4839360   -3.6937708   -1.4251829 
H     6.3205486   -2.3825237   -3.3857653 
H     5.6383123    0.0082525   -3.6756033 
H     3.3395540   -1.0859238    2.4999505 
H    -2.4092194    0.3267041   -2.4187264 
H    -2.6690604   -1.7776717   -0.5842710 
H    -0.0111561   -3.0812374   -1.6174372 
H     1.3397845   -4.0527055   -0.9629168 
H     1.3967274   -2.2607573   -0.9043418 
H    -1.7633932   -5.9246066    3.7891326 
H     0.0105406   -5.8329836    3.9689668 
H    -0.6866766   -6.6836893    2.5639795 
H    -2.8399357   -1.2252022    3.6046557 
H    -3.2849104   -0.9584970    1.8962179 
H    -1.9285192   -0.0525104    2.6135162 
H     0.3416283   -0.7739003   -3.6778208 
H     1.6034132   -0.3800778   -2.4852263 
H     1.8960464   -0.0824702   -4.2258726 
H     0.6346335    4.0484447   -6.4012783 
H     1.1266328    5.2373459   -5.1603121 
H    -0.5832008    5.1491349   -5.6651884 
H    -1.5603892    3.1921116   -0.1254121 
H    -2.8547679    2.5317961   -1.1654847 
H    -2.4249426    4.2621783   -1.2728565 
H     3.9140150   -3.9647096    0.3685159 
H     2.8758723   -2.6164279    0.9527411 
H     4.5908569   -2.7051618    1.4286516 
H     4.4630141    1.9034120   -3.0307598 
H     4.3258800    2.1226460   -1.2600800 
H     2.9073717    1.6462527   -2.1881573 
H     0.7439054    0.6172842    4.9255237 
H     0.2863322   -0.9989870    5.5279108 
H    -0.1291440   -0.5047866    3.8555810 
H     3.9524946   -1.4350936    5.1050461 
H     2.5568239   -1.4872469    6.2201833 
H     3.1764077    0.0904279    5.6597963 
H     1.1381927   -2.6824766    2.9653056 
H     1.3296920   -3.0641839    4.7045893 
H     2.7639911   -3.0295033    3.6321633 
C     3.3516966    2.0497625    1.8835555 
C     4.8410581    2.2101919    1.5643078 
C     4.8361162    0.8510649    3.3680803 
C     3.2989234    1.0231187    3.0900768 
H     2.8355362    3.0013645    2.0785208 
H     2.7481945    1.5120984    3.9161901 
C     5.4497199    0.8529174    1.9594915 
H     6.5584921    0.8661981    1.9817290 
H     5.1264989    0.0055856    1.3279305 
C     5.4001732    3.1267350    2.6952874 
H     6.4399749    3.4285511    2.4537028 
H     4.8030615    4.0520902    2.8079521 
C     5.3515119    2.1960601    3.9477788 
H     6.3578549    2.0495157    4.3895395 
H     4.6952160    2.5816647    4.7540200 
H     5.0377321    2.6005518    0.5527800 
H     5.0568034   -0.0271186    3.9982442 
O     1.3827206    2.7690169   -0.0647925 
S     2.1265318    3.9964920   -0.5987724 
O     2.0950167    4.1269942   -2.0768792 
O     3.4458538    4.2688099    0.0454694 
C     1.1189395    5.4897405    0.0006933 
F    -0.1534254    5.4702687   -0.4233758 
F     1.1324106    5.5785695    1.3408814 
F     1.7075104    6.5989408   -0.4977216 
114
Molybdacyclobutane3_wotf-
C    -1.5181619   -1.6275818   -0.7409698 
N     1.1244916   -0.7853474   -1.6391285 
C    -3.7259338   -1.5675000   -1.2881736 
N    -2.0798818   -2.8740484   -0.5948843 
S    -1.3847090   -1.2081106    3.1333631 
C    -3.4325758   -2.8510358   -0.9216950 
N    -2.5462165   -0.8340051   -1.1943323 
C    -1.3828179   -4.1211059   -0.3441582 
O    -0.4462591   -1.1853998    1.8921827 
C    -0.6670882   -4.7034027   -1.4263250 
O    -1.0923742   -2.3362251    4.0411751 
C    -0.0362227   -5.9396068   -1.2041098 
O    -2.7929692   -0.9340068    2.7650372 
C    -0.1262281   -6.6157557    0.0323431 
C    -0.9125168   -6.0400173    1.0456875 
C    -1.5760028   -4.8050479    0.8785285 
C    -0.6753032   -4.0840964   -2.8037617 
C     0.5954865   -7.9239983    0.2487708 
C    -2.5275430   -4.3241359    1.9447567 
C    -2.4899939    0.5080736   -1.7565832 
C    -2.4879050    0.6036858   -3.1763342 
C    -2.5495575    1.8863677   -3.7482608 
C    -2.6009991    3.0555116   -2.9614510 
C    -2.6075345    2.9121009   -1.5637100 
C    -2.5745865    1.6518192   -0.9310139 
C    -2.4164839   -0.6176191   -4.0630077 
C    -2.6365299    4.4312608   -3.5825310 
C    -2.6499465    1.6009939    0.5720612 
C     1.5921168   -0.6936097   -2.9283660 
C     2.2813654   -1.8163694   -3.5114040 
C     2.6873851   -1.7216773   -4.8524216 
C     2.4577302   -0.5593742   -5.6055390 
C     1.8292686    0.5465859   -5.0153532 
C     1.3944739    0.5192080   -3.6782959 
C     2.6301198   -3.0476113   -2.7174351 
C     0.8037507    1.7530765   -3.0612836 
C     2.3348547   -1.6955958    0.7473934 
C     2.7025864   -2.8741498    1.6876263 
C     1.7786492   -3.0630771    2.8987890 
C     4.1481275   -2.6320125    2.1999965 
C     2.6968824   -4.1699171    0.8476406 
C    -0.8062064    0.3168521    4.1117702 
F    -0.9882456    1.4440382    3.4071480 
F     0.4986931    0.2027857    4.4182390 
F    -1.5179924    0.3817538    5.2397367 
Mo    0.4918707   -0.9577715   -0.0134038 
H     0.5228130   -6.4016980   -2.0334532 
H    -1.0397880   -6.5754477    2.0002837 
H    -2.5341250    1.9722789   -4.8468780 
H    -2.6230565    3.8157391   -0.9356453 
H     3.2021993   -2.5800344   -5.3114259 
H     2.7814504   -0.5125909   -6.6564974 
H     1.6711903    1.4650361   -5.6016521 
H     3.0247794   -1.7310949   -0.1147989 
H    -4.6619170   -1.1083532   -1.6194398 
H    -4.0538191   -3.7503104   -0.8781210 
H    -1.7084826   -4.0511488   -3.2106968 
H    -0.0581898   -4.6754148   -3.5048242 
H    -0.2972547   -3.0431809   -2.8101886 
H     0.1707161   -8.4904329    1.1000194 
H     1.6699386   -7.7469314    0.4709689 
H     0.5565030   -8.5642718   -0.6553210 
H    -2.0892482   -4.4324900    2.9543245 
H    -3.4542707   -4.9369447    1.9210379 
H    -2.8272522   -3.2690617    1.8195700 
H    -3.3501230   -1.2174428   -4.0245610 
H    -1.5887316   -1.2935050   -3.7680648 
H    -2.2541741   -0.3240936   -5.1169912 
H    -2.2213715    4.4299505   -4.6096685 
H    -2.0675264    5.1461462   -2.9554908 
H    -3.6798868    4.8097597   -3.6480337 
H    -1.9117273    2.3082613    1.0019303 
H    -2.4922162    0.5940841    0.9934565 
H    -3.6508400    1.9396725    0.9146869 
H     2.6981252   -3.9358653   -3.3741023 
H     1.9089110   -3.2585568   -1.9077622 
H     3.6266994   -2.9246127   -2.2411450 
H     0.3322952    2.3927340   -3.8287232 
H     1.5948803    2.3645416   -2.5794891 
H     0.0548452    1.5320748   -2.2799802 
H     1.6985622   -2.1512935    3.5223191 
H     2.1811626   -3.8672790    3.5482050 
H     0.7561421   -3.3509133    2.5962054 
H     4.8646076   -2.4898268    1.3646021 
H     4.4857934   -3.5105009    2.7879236 
H     4.2064472   -1.7452016    2.8633149 
H     1.6907249   -4.3792718    0.4330307 
H     2.9898706   -5.0334706    1.4790740 
H     3.4151582   -4.1134520    0.0048103 
C     1.1825018    0.8097215    0.7587224 
C     1.9978071    1.9746604    0.2130243 
C     3.6026538    0.5839444    1.0120937 
C     2.3091731   -0.2458925    1.3339705 
H     0.4519409    1.1110114    1.5313323 
H     2.1101889   -0.3466728    2.4176686 
C     3.2772289    1.2965247   -0.3143875 
H     4.0644140    2.0228266   -0.6010217 
H     3.1165982    0.6074896   -1.1648421 
C     2.5463874    2.7307144    1.4631652 
H     2.9682317    3.7013302    1.1388782 
H     1.7399846    2.9601296    2.1848728 
C     3.6429648    1.7678704    2.0123180 
H     4.6475990    2.2361951    1.9902380 
H     3.4602036    1.4408503    3.0559560 
H     1.4279922    2.6470653   -0.4542170 
H     4.5086934   -0.0490341    1.0205976 
O    -0.4478901    4.2891800    1.0435965 
S    -0.2393979    5.2097074   -0.1198162 
O    -1.4679324    5.9428222   -0.5723275 
O     0.6281205    4.6848987   -1.2216572 
C     0.8053113    6.6080735    0.6185646 
F     0.1625071    7.1966931    1.6492649 
F     1.9922952    6.1505950    1.0794334 
F     1.0619535    7.5544364   -0.3096505 
114
molybdacyclobutane I w otf-
C    -0.2705456   -0.3045772    0.1087816 
N     2.6768502   -0.3709482   -0.0119510 
C    -2.1900705   -0.2501227   -1.1132334 
N    -1.1458569   -1.2639579    0.5572777 
S    -0.6874548    2.5327930    3.0043997 
C    -2.3267355   -1.2398005   -0.1788885 
N    -0.9267727    0.3052682   -0.9308157 
C    -0.8732724   -2.3093049    1.5254695 
O     0.0071294    1.3108493    2.3443067 
C    -0.2563741   -3.4953878    1.0490906 
O    -2.1585840    2.4588990    2.8753771 
C    -0.0090843   -4.5219923    1.9787268 
O    -0.0030736    3.8125892    2.6911440 
C    -0.3889524   -4.4114284    3.3330952 
C    -1.0821218   -3.2540586    3.7359161 
C    -1.3627203   -2.1947367    2.8479185 
C     0.0292796   -3.6967571   -0.4201949 
C    -0.0710089   -5.5119824    4.3168074 
C    -2.2491399   -1.0545307    3.2789440 
C    -0.3970185    1.2873669   -1.8611878 
C     0.1878994    0.7979265   -3.0587246 
C     0.6229334    1.7416225   -4.0048766 
C     0.5056530    3.1307014   -3.7911611 
C    -0.1120026    3.5666273   -2.6041866 
C    -0.5983683    2.6688372   -1.6321042 
C     0.3364458   -0.6809633   -3.3255206 
C     1.0562712    4.1212242   -4.7852003 
C    -1.3485130    3.2021873   -0.4365129 
C     3.4400818   -1.0182022   -0.9633868 
C     3.7431469   -2.4199906   -0.8219067 
C     4.5283360   -3.0376369   -1.8102578 
C     5.0094845   -2.3247138   -2.9173929 
C     4.6922979   -0.9674272   -3.0622448 
C     3.9111497   -0.2854212   -2.1125445 
C     3.2630452   -3.2535752    0.3354258 
C     3.6113702    1.1690648   -2.3304956 
C     2.6008792    0.2559033    2.9199490 
C     3.5793715   -0.7676793    3.5382819 
C     4.8184068   -1.1060412    2.6851396 
C     2.7579722   -2.0518013    3.8094536 
C     4.0356478   -0.2169064    4.9183623 
C    -0.3514550    2.2519915    4.8581458 
F     0.9569520    2.4263500    5.1277828 
F    -0.7004184    1.0116970    5.2274964 
F    -1.0626613    3.1415432    5.5550264 
H     0.4756711   -5.4465192    1.6262593 
H    -1.4412234   -3.1744778    4.7745821 
H     1.0792197    1.3769127   -4.9391453 
H    -0.2310877    4.6462582   -2.4254586 
H     4.7585815   -4.1094119   -1.7061598 
H     5.6218953   -2.8330917   -3.6775358 
H     5.0514626   -0.4110656   -3.9419016 
H     1.7375725    0.3158961    3.6110717 
H    -2.8678015    0.1050215   -1.8951771 
H    -3.1467033   -1.9362404    0.0200094 
H    -0.9176438   -3.7446605   -0.9992705 
H     0.5707327   -4.6449773   -0.5916551 
H     0.6273287   -2.8737486   -0.8588942 
H     0.9703950   -5.4132851    4.6923758 
H    -0.1503455   -6.5131874    3.8481517 
H    -0.7423138   -5.4808414    5.1970131 
H    -3.2909455   -1.2312845    2.9330854 
H    -1.9339101   -0.0805904    2.8667723 
H    -2.2817652   -0.9740459    4.3810254 
H    -0.6371721   -1.2123720   -3.2843574 
H     1.0015934   -1.1656741   -2.5807832 
H     0.7743475   -0.8559559   -4.3258099 
H     2.0063840    4.5389829   -4.3895720 
H     0.3634058    4.9721052   -4.9415031 
H     1.2625122    3.6478907   -5.7649987 
H    -1.7295321    2.4076521    0.2289276 
H    -2.2190113    3.8037052   -0.7701348 
H    -0.7155144    3.8777559    0.1727141 
H     2.9591636   -4.2590324   -0.0137282 
H     2.4123791   -2.7938794    0.8672572 
H     4.0737683   -3.4094278    1.0767589 
H     3.5315958    1.3933852   -3.4101161 
H     4.4262571    1.8131334   -1.9417603 
H     2.6787537    1.4966576   -1.8399966 
H     4.5475533   -1.3361329    1.6397115 
H     5.3324879   -1.9933863    3.1080058 
H     5.5574324   -0.2842430    2.6655758 
H     1.8938174   -1.8414717    4.4721863 
H     3.3901078   -2.8136242    4.3094696 
H     2.3600775   -2.4946408    2.8771853 
H     4.6374111    0.7082835    4.8253684 
H     4.6604920   -0.9738724    5.4359653 
H     3.1652797    0.0071780    5.5685384 
C     2.3859597    2.3339252    1.0908085 
C     3.5896592    3.0188084    0.4663218 
C     4.4802870    2.1618613    2.3717739 
C     2.9872971    1.7296405    2.5310348 
H     1.5285023    3.0112335    1.2817222 
H     2.4557699    2.3558477    3.2701490 
C     4.7609730    2.0968526    0.8576593 
H     5.7496963    2.5233903    0.5945893 
H     4.6945076    1.0759663    0.4373466 
C     3.8781621    4.2833550    1.3393451 
H     4.5629705    4.9462209    0.7751278 
H     2.9572558    4.8643441    1.5378764 
C     4.5207853    3.6915845    2.6283563 
H     5.5752990    4.0142311    2.7424270 
H     3.9908119    3.9754380    3.5601115 
H     3.4549358    3.2856277   -0.5989481 
H     5.1656700    1.5944091    3.0224753 
Mo    1.5920094    0.4637404    1.0892269 
O     5.0407031    6.1368528   -1.3370600 
S     4.0257600    5.8771789   -2.4055609 
O     3.5829172    4.4488957   -2.5367326 
O     4.2742072    6.5767138   -3.7026550 
C     2.4774340    6.7574820   -1.7481059 
F     2.7528632    8.0429060   -1.4409022 
F     1.4852971    6.7596770   -2.6704690 
F     1.9961663    6.1588239   -0.6346616 
114
molybdacyclobutane II w otf-
C    -1.6416513   -0.3720599    1.3365506 
N     0.8972229   -1.4938116    0.3037136 
C    -3.9032997   -0.0972144    1.1740787 
N    -2.2791161   -1.0499632    2.3521462 
S    -0.6617765    3.0838606    2.6750754 
C    -3.6602680   -0.8717147    2.2714083 
N    -2.6661083    0.1960963    0.6124822 
C    -1.7728863   -2.0182703    3.3104381 
O    -0.0521529    1.8751557    1.9087141 
C    -2.0611611   -3.3842133    3.0540214 
O    -1.8328173    2.7040037    3.4971460 
C    -1.7317923   -4.3235626    4.0503515 
O    -0.7404157    4.2840448    1.8170725 
C    -1.1324340   -3.9474714    5.2680165 
C    -0.8530538   -2.5819121    5.4731494 
C    -1.1705052   -1.5949845    4.5191144 
C    -2.7066417   -3.8432030    1.7674049 
C    -0.7778237   -4.9744543    6.3170761 
C    -0.8555609   -0.1498048    4.7939327 
C    -2.5559965    0.8956659   -0.6550653 
C    -2.2740508    0.1298682   -1.8188782 
C    -2.1918259    0.8071858   -3.0477025 
C    -2.4262247    2.1947109   -3.1501183 
C    -2.7923319    2.8974065   -1.9876077 
C    -2.8869338    2.2709559   -0.7262863 
C    -2.1666011   -1.3776575   -1.7879145 
C    -2.3214086    2.8818969   -4.4903460 
C    -3.4162239    3.0539287    0.4503161 
C     1.1519038   -2.8085914   -0.0192327 
C     1.2647438   -3.8102258    1.0069015 
C     1.4361176   -5.1494096    0.6145164 
C     1.5306088   -5.5097981   -0.7371484 
C     1.4879080   -4.5185422   -1.7302211 
C     1.3164911   -3.1631377   -1.4065550 
C     1.2823367   -3.4668128    2.4692798 
C     1.3669866   -2.1264065   -2.4925790 
C     2.4608094    0.7037448    1.4181790 
C     3.6423547   -0.0266660    2.0935239 
C     4.1134587   -1.2928733    1.3573077 
C     3.2121666   -0.3670595    3.5391506 
C     4.8391362    0.9609764    2.1721638 
C     0.7115812    3.5004577    3.9228898 
F     1.8611076    3.7628487    3.2762346 
F     0.9193428    2.4871589    4.7781647 
F     0.3358170    4.5839203    4.6078563 
H    -1.9529816   -5.3865632    3.8627445 
H    -0.3880484   -2.2616972    6.4195613 
H    -1.9340468    0.2234024   -3.9451628 
H    -3.0204839    3.9737697   -2.0536140 
H     1.5062704   -5.9229375    1.3949310 
H     1.6592442   -6.5660451   -1.0185132 
H     1.6017383   -4.7954883   -2.7895133 
H     2.2692006    1.6382814    1.9789778 
H    -4.8387694    0.2582626    0.7328219 
H    -4.3397859   -1.3237785    2.9995089 
H    -3.8020857   -3.6615290    1.7672914 
H    -2.5541182   -4.9290702    1.6213612 
H    -2.2930629   -3.3160359    0.8851160 
H     0.3189614   -5.1510349    6.3432498 
H    -1.2683473   -5.9471928    6.1201179 
H    -1.0703912   -4.6339330    7.3310353 
H    -0.7418459    0.0298683    5.8795809 
H    -1.6218346    0.5426989    4.3991667 
H     0.1053310    0.1396568    4.3199859 
H    -3.1359141   -1.8309485   -1.4868468 
H    -1.4071092   -1.7440238   -1.0696493 
H    -1.9068149   -1.7576416   -2.7940315 
H    -1.5005623    2.4431935   -5.0901423 
H    -2.1502672    3.9709172   -4.3835082 
H    -3.2565905    2.7489016   -5.0765561 
H    -3.0195764    4.0863169    0.4505647 
H    -3.1712161    2.5995771    1.4262248 
H    -4.5238338    3.1256966    0.3882014 
H     0.8681298   -4.2925805    3.0755579 
H     0.7121455   -2.5498829    2.7006187 
H     2.3269075   -3.3052489    2.8111057 
H     1.4388824   -2.5885431   -3.4936909 
H     2.2543704   -1.4707329   -2.3702234 
H     0.4772975   -1.4687424   -2.5039636 
H     3.3118498   -2.0455839    1.2585463 
H     4.9501188   -1.7603466    1.9151463 
H     4.4937879   -1.0653728    0.3404108 
H     2.9120364    0.5472398    4.0907280 
H     4.0491748   -0.8366099    4.0952597 
H     2.3559886   -1.0687603    3.5523246 
H     5.2301833    1.2128148    1.1659098 
H     5.6687364    0.4986073    2.7459549 
H     4.5586278    1.9047688    2.6832209 
C     2.5299576    1.0099925   -0.1123478 
C     3.0007168    2.4729504   -0.4435707 
C     0.9475297    2.4823790   -1.4021646 
C     1.1100949    1.0205390   -0.9411170 
H     3.1676927    0.2344114   -0.5756535 
H     1.1221600    0.3128262   -1.7831283 
C     1.7140148    3.3091091   -0.3534327 
H     1.8749286    4.3563292   -0.6798517 
H     1.2491081    3.3311399    0.6435290 
C     3.3171458    2.5266226   -1.9641114 
H     3.9241987    3.4274387   -2.1844667 
H     3.9076691    1.6496952   -2.2988325 
C     1.9031498    2.6041395   -2.6277881 
H     1.7433085    3.5868681   -3.1170464 
H     1.7158167    1.8175046   -3.3844850 
H     3.8387983    2.7884415    0.2041275 
H    -0.1004030    2.7647463   -1.6116358 
Mo    0.4999381    0.1429271    0.7977763 
O     0.6727888    0.2100371   -4.8509696 
S     0.1817560   -0.9702535   -5.6315011 
O    -1.1545246   -1.5086952   -5.2099465 
O     1.2121664   -2.0119821   -5.9348813 
C    -0.1855170   -0.2352342   -7.3368555 
F    -1.1124344    0.7464856   -7.2544703 
F     0.9298985    0.2921501   -7.8834900 
F    -0.6575373   -1.1796865   -8.1767908 
114
molybdacyclobutane IV w otf-
C    -0.1829483   -0.4280980    0.1657444 
N     2.6967547   -0.1324563    0.2232333 
C    -1.9316260   -0.3641246   -1.2928679 
N    -0.9867814   -1.5344722    0.3321338 
S    -1.3996006    1.4555267    3.1111504 
C    -2.0657236   -1.5004086   -0.5466036 
N    -0.7669843    0.2707428   -0.8675958 
C    -0.6753362   -2.7409072    1.0797120 
O    -0.0697698    0.6774643    2.8292741 
C     0.2753250   -3.6322563    0.5116670 
O    -2.5179880    0.9667682    2.2699741 
C     0.5560668   -4.8242974    1.2033629 
O    -1.1894045    2.9126892    3.2361259 
C    -0.1077480   -5.1704903    2.3987978 
C    -1.1158542   -4.3077234    2.8664319 
C    -1.4415314   -3.0995068    2.2145379 
C     0.8729088   -3.3843037   -0.8525159 
C     0.2448907   -6.4364969    3.1417705 
C    -2.6412003   -2.3076724    2.6659137 
C    -0.2314174    1.3765190   -1.6521224 
C     0.3747765    1.0532156   -2.8956634 
C     0.7951245    2.1165993   -3.7164834 
C     0.6377966    3.4650174   -3.3404793 
C     0.0076537    3.7366967   -2.1125969 
C    -0.4532304    2.7171895   -1.2591177 
C     0.5712340   -0.3732615   -3.3511353 
C     1.1692024    4.5928960   -4.1880045 
C    -1.1455773    3.0766943    0.0261652 
C     3.6236006   -0.4519535   -0.7353186 
C     4.2227805   -1.7637824   -0.7422821 
C     5.1250933   -2.0744959   -1.7723433 
C     5.4620170   -1.1338667   -2.7585201 
C     4.9157371    0.1573618   -2.7137661 
C     4.0073008    0.5372122   -1.7110105 
C     3.9704742   -2.7783618    0.3434739 
C     3.5252098    1.9551653   -1.6371963 
C     2.8809191   -0.4220812    2.9669350 
C     2.6472672   -1.2031370    4.2902083 
C     1.6248427   -0.6350638    5.2880274 
C     4.0271869   -1.3483129    4.9912109 
C     2.1789936   -2.6211084    3.8823911 
C    -1.8334558    0.9127914    4.8856406 
F    -0.9824546    1.4631454    5.7601862 
F    -1.8003804   -0.4212569    5.0200567 
F    -3.0720107    1.3492237    5.1399562 
H     1.2964389   -5.5188809    0.7752446 
H    -1.6920169   -4.5871634    3.7631730 
H     1.2760511    1.8769139   -4.6785447 
H    -0.1214279    4.7816185   -1.7935418 
H     5.5791202   -3.0774519   -1.7935860 
H     6.1669448   -1.4057516   -3.5589524 
H     5.2040511    0.9021379   -3.4715854 
H     3.6405585   -1.0072333    2.4268832 
H    -2.5482798    0.0476272   -2.0971624 
H    -2.8130807   -2.2985777   -0.5761048 
H     0.0765683   -3.3669003   -1.6268919 
H     1.5845910   -4.1854014   -1.1229362 
H     1.4047900   -2.4159948   -0.9222167 
H     1.1184042   -6.2691551    3.8085189 
H     0.5225555   -7.2535453    2.4463755 
H    -0.5918506   -6.7843217    3.7784345 
H    -3.5481356   -2.6636958    2.1295743 
H    -2.5489757   -1.2268199    2.4622143 
H    -2.8296514   -2.4551210    3.7454598 
H    -0.3934251   -0.8915124   -3.5339790 
H     1.1198589   -0.9726007   -2.5973660 
H     1.1506454   -0.4047064   -4.2926690 
H     2.0539811    5.0399274   -3.6820165 
H     0.4164592    5.3989300   -4.3089573 
H     1.4760527    4.2456121   -5.1940483 
H    -1.6128668    4.0771671   -0.0458589 
H    -0.4237750    3.1291833    0.8661859 
H    -1.9242449    2.3458385    0.3125248 
H     4.0422607   -3.8087789   -0.0543770 
H     2.9868867   -2.6563052    0.8305117 
H     4.7450251   -2.6897380    1.1355191 
H     3.5746070    2.4492992   -2.6240168 
H     4.1774390    2.5566845   -0.9666030 
H     2.4919900    2.0458554   -1.2563994 
H     1.9051087    0.3590404    5.6798422 
H     1.5460266   -1.3201502    6.1570815 
H     0.6245132   -0.5635557    4.8294369 
H     4.7749516   -1.8155115    4.3175700 
H     3.9247688   -1.9964289    5.8862888 
H     4.4349182   -0.3749900    5.3277253 
H     1.1977861   -2.5931921    3.3672956 
H     2.0714150   -3.2594727    4.7830687 
H     2.9064942   -3.1152129    3.2075090 
C     3.3132330    1.0979273    2.8481440 
C     3.3285975    2.0065731    4.1189872 
C     2.0360487    3.2591656    2.7405117 
C     2.4412680    2.0815608    1.8375705 
H     4.3051634    1.0560555    2.3608619 
H     3.0375227    2.4161945    0.9757807 
C     1.9356592    2.6585717    4.1532164 
H     1.8577764    3.4379026    4.9380469 
H     1.1123942    1.9442265    4.2876162 
C     4.2353689    3.2266078    3.7919007 
H     4.5080728    3.7448849    4.7332526 
H     5.1832410    2.9244626    3.3013675 
C     3.3325223    4.1165060    2.8809468 
H     3.0757566    5.0738271    3.3792293 
H     3.7879219    4.3611449    1.9037281 
H     3.6402952    1.4614388    5.0272417 
H     1.1656648    3.8275762    2.3673109 
Mo    1.5253742    0.2619697    1.4684278 
O     2.3987445    5.0685518   -0.3545823 
S     3.7688180    5.3732399   -0.8659775 
O     3.9216510    5.4266794   -2.3548021 
O     4.8914279    4.6662567   -0.1563937 
C     4.0323578    7.1744366   -0.3474039 
F     3.1024445    7.9780898   -0.9068381 
F     3.9445942    7.3104301    0.9944491 
F     5.2493875    7.6164863   -0.7307413 
114
product I w otf-
C     0.1403409   -0.0557104    0.2105384 
N     3.1055926   -0.0781214    0.2880989 
C    -1.2425617   -0.0221680   -1.6098947 
N    -0.9963848    0.6706461    0.4874739 
S     3.0430648   -3.9809901    1.8363431 
C    -1.8437148    0.7036021   -0.6170927 
N    -0.0403387   -0.4814102   -1.0885126 
C    -1.4184777    1.2666864    1.7422309 
O     3.0636964   -2.4324237    1.9383819 
C    -1.0472954    2.5974492    2.0444083 
O     1.8155054   -4.6140291    2.3698098 
C    -1.5512113    3.1643383    3.2316554 
O     3.5487185   -4.4721594    0.5316896 
C    -2.4127157    2.4571916    4.0933703 
C    -2.7921469    1.1522919    3.7261349 
C    -2.3207240    0.5358444    2.5525005 
C    -0.1595120    3.4051602    1.1329029 
C    -2.9065382    3.0742156    5.3810160 
C    -2.8035507   -0.8385440    2.1619536 
C     0.8541352   -1.3505543   -1.8248712 
C     1.6503622   -0.7863195   -2.8555297 
C     2.5048722   -1.6464945   -3.5658921 
C     2.5721742   -3.0298886   -3.2951941 
C     1.7289006   -3.5531265   -2.2998402 
C     0.8472109   -2.7414579   -1.5548698 
C     1.5589204    0.6744170   -3.2256944 
C     3.5314409   -3.9181408   -4.0513010 
C    -0.0741315   -3.3870523   -0.5457762 
C     4.1197607    0.4081779   -0.5082400 
C     4.1087661    1.7790284   -0.9324872 
C     5.1599639    2.2407459   -1.7456106 
C     6.2071435    1.3930514   -2.1343282 
C     6.2132458    0.0531587   -1.7135053 
C     5.1871333   -0.4678760   -0.9076361 
C     3.0212962    2.7274235   -0.5065609 
C     5.2063103   -1.9057416   -0.4766095 
C     2.0404764    0.5391039    2.7075620 
C     4.4246856   -4.3785009    3.0698609 
F     5.5873242   -3.8531229    2.6441358 
F     4.1515872   -3.9019107    4.2867588 
F     4.5541961   -5.7147953    3.1390402 
H    -1.2701182    4.2008642    3.4789301 
H    -3.4800556    0.5858431    4.3735556 
H     3.1382989   -1.2201363   -4.3602548 
H     1.7467245   -4.6337392   -2.0897862 
H     5.1516912    3.2915579   -2.0759064 
H     7.0212835    1.7760604   -2.7686520 
H     7.0347778   -0.6142960   -2.0179977 
H     1.3047439    0.2930172    3.5107849 
H    -1.5681389   -0.2633674   -2.6259971 
H    -2.7994091    1.2356337   -0.5940024 
H    -0.4360865    3.2861924    0.0659194 
H    -0.2101828    4.4812726    1.3846858 
H     0.8971685    3.0873346    1.2311693 
H    -2.8687404    4.1808147    5.3469841 
H    -3.9461876    2.7652043    5.6093095 
H    -2.2779696    2.7491006    6.2383620 
H    -3.5258715   -0.7889460    1.3188861 
H    -1.9645993   -1.4855326    1.8424536 
H    -3.3119475   -1.3294633    3.0117129 
H     0.7051341    0.8584147   -3.9131562 
H     1.4059994    1.3232350   -2.3433620 
H     2.4770604    1.0071410   -3.7453609 
H     4.5518377   -3.8525004   -3.6157641 
H     3.2243775   -4.9812594   -4.0092747 
H     3.6150036   -3.6171833   -5.1148351 
H     0.4748273   -3.7165871    0.3599996 
H    -0.8885126   -2.7177327   -0.2150682 
H    -0.5328538   -4.2972458   -0.9810593 
H     2.8363679    3.4985047   -1.2795168 
H     2.0772542    2.1956665   -0.2909750 
H     3.3072487    3.2665289    0.4229869 
H     6.1018326   -2.4240837   -0.8685260 
H     5.1979005   -2.0054085    0.6260628 
H     4.3074465   -2.4516431   -0.8284011 
C     3.0427301    1.5850257    3.0856076 
C     4.0885652    1.0160976    4.0943884 
C     2.4562689    2.8497769    3.8093736 
H     3.5936059    1.9031059    2.1769526 
C     4.6235905    2.2662166    4.8320477 
H     2.5127201    3.7272107    3.1339060 
H     1.3844295    2.7116008    4.0574390 
H     5.2528437    2.8387234    4.1248970 
C     5.3789675    1.9354141    6.0923203 
H     4.7628538    1.3584871    6.8116523 
C     6.6413666    2.2013362    6.5043091 
H     6.8889232    1.8050306    7.5087484 
C     7.8350278    2.9350396    5.9003633 
C     9.0100646    1.9242789    5.8264537 
H     9.9356406    2.4263565    5.4734213 
H     8.7799775    1.0949924    5.1261785 
H     9.2240454    1.4798820    6.8207643 
C     7.6128772    3.5398600    4.5007936 
H     6.8017567    4.2956441    4.5005240 
H     7.3698306    2.7631172    3.7479604 
H     8.5400502    4.0489334    4.1634920 
C     8.2203906    4.0744237    6.8807168 
H     8.4173631    3.6813875    7.8999554 
H     7.4079822    4.8262317    6.9577108 
H     9.1388344    4.5942249    6.5347860 
C     3.3156191    3.0613700    5.0804648 
H     3.5070460    4.1310691    5.3017094 
H     2.8010359    2.6353363    5.9692126 
H     3.5851055    0.3414333    4.8218692 
H     4.8765937    0.4242743    3.5878754 
Mo    1.8827588   -0.7702371    1.3485848 
O     0.3843530   -1.8664935    2.4305735 
S     0.2184477   -2.1809762    3.9532743 
O     1.4687995   -2.5911518    4.6251438 
O    -0.6113655   -1.1459125    4.6182723 
C    -0.9004321   -3.7476264    3.8914646 
F    -1.2151257   -4.0913057    2.6358917 
F    -0.2777351   -4.7651380    4.4906784 
F    -2.0378584   -3.4824701    4.5591296 
114
product II w otf-
C    -0.0167209   -0.1939431    0.1019798 
N     2.9413822    0.1649646    0.3106330 
C    -1.8622334   -0.1376568   -1.2524250 
N    -0.4498805   -1.4718532   -0.1976028 
S     4.2940768   -0.0981206    3.6224216 
C    -1.5747560   -1.4514311   -1.0147970 
N    -0.9073896    0.6138809   -0.5718002 
C     0.1925375   -2.7367786    0.1069701 
O     2.8452003   -0.4191242    3.1331448 
C    -0.2399943   -3.5069031    1.2111320 
O     5.3029168   -0.1724253    2.5385355 
C     0.3546331   -4.7747740    1.3945530 
O     4.3548805    1.0488184    4.5529097 
C     1.3015007   -5.2997963    0.4989757 
C     1.6502675   -4.5254826   -0.6287876 
C     1.1119953   -3.2469444   -0.8504983 
C    -1.3281021   -3.0603853    2.1522931 
C     1.9343093   -6.6513793    0.7303959 
C     1.4788592   -2.4601352   -2.0855203 
C    -0.9025496    2.0510938   -0.7416983 
C    -1.8117456    2.8293993    0.0094337 
C    -1.9023647    4.2015342   -0.2959195 
C    -1.1221267    4.7985816   -1.3055943 
C    -0.2462568    3.9768093   -2.0446518 
C    -0.1346653    2.5948072   -1.7995100 
C    -2.6686055    2.2110608    1.0869143 
C    -1.2106896    6.2814568   -1.5809621 
C     0.7103834    1.7135235   -2.6876001 
C     4.0183726    0.0102321   -0.5303409 
C     4.4748716    1.1354260   -1.2957774 
C     5.5278269    0.9411829   -2.2063172 
C     6.1448647   -0.3122221   -2.3482791 
C     5.7335007   -1.3910910   -1.5493683 
C     4.6854738   -1.2575756   -0.6218860 
C     3.8914326    2.5072888   -1.0816303 
C     4.3296151   -2.3858122    0.3033576 
C     1.5489373    2.1212538    1.6546360 
C     4.5797326   -1.6333805    4.6959528 
F     3.7331989   -1.6495563    5.7308716 
F     4.4144686   -2.7527821    3.9719337 
F     5.8397568   -1.5957261    5.1579816 
H     0.0383125   -5.3788738    2.2602917 
H     2.3654459   -4.9295703   -1.3629831 
H    -2.6061014    4.8230038    0.2807295 
H     0.3505569    4.4175106   -2.8596236 
H     5.8757925    1.7969074   -2.8061970 
H     6.9647365   -0.4433147   -3.0711203 
H     6.2442892   -2.3631411   -1.6349473 
H     2.1339573    2.7529300    0.9596667 
H    -2.6494477    0.3320135   -1.8493466 
H    -2.0588278   -2.3711757   -1.3561403 
H    -2.1163543   -3.8379770    2.2196839 
H    -0.9218053   -2.9107984    3.1717199 
H    -1.7998540   -2.1129220    1.8398634 
H     2.9584217   -6.5390460    1.1473781 
H     1.3501344   -7.2601067    1.4475364 
H     2.0341990   -7.2212608   -0.2153794 
H     1.8982209   -1.4666670   -1.8279425 
H     2.2315919   -3.0012001   -2.6884936 
H     0.5936668   -2.2786821   -2.7309581 
H    -3.3906188    1.4787338    0.6674829 
H    -2.0549531    1.6635525    1.8296975 
H    -3.2510438    2.9842755    1.6223074 
H    -0.4609876    6.8397776   -0.9792202 
H    -1.0081181    6.5119324   -2.6456446 
H    -2.2071715    6.6872421   -1.3168566 
H     1.3340109    2.3185513   -3.3718215 
H     1.3769045    1.0499762   -2.1017734 
H     0.0720062    1.0529618   -3.3130904 
H     4.2187731    3.2087363   -1.8721429 
H     2.7847655    2.4941531   -1.0574606 
H     4.2269280    2.9200521   -0.1058049 
H     4.7803858   -3.3390251   -0.0315529 
H     4.7064071   -2.1547156    1.3202121 
H     3.2365333   -2.5304265    0.3956737 
C     0.9740268    2.9005844    2.8133134 
C     0.2263865    4.2184410    2.4177518 
C     2.1018173    3.3923181    3.7676807 
H     0.2981405    2.2686303    3.4190461 
C     0.6500337    5.2903186    3.4582017 
H    -0.8667781    4.0504021    2.4194680 
C     1.4244630    4.5284299    4.5667476 
H     2.5034424    2.5775262    4.3968802 
H     2.9471589    3.8096625    3.1741410 
H    -0.2098505    5.8586443    3.8674302 
H     1.3305061    6.0337324    2.9900142 
H     0.6928377    4.0623915    5.2639803 
C     2.3766097    5.3848000    5.3560902 
H     3.1587412    5.8906720    4.7586003 
C     2.3364119    5.5665366    6.6923514 
H     1.5416952    5.0431034    7.2607822 
C     3.2645802    6.4115236    7.5538697 
C     3.9374489    5.4808511    8.5951776 
H     4.5824128    6.0645581    9.2857654 
H     4.5684069    4.7156667    8.0977820 
H     3.1797558    4.9490361    9.2079623 
C     4.3509094    7.1269629    6.7291997 
H     3.9072624    7.8140426    5.9793225 
H     4.9960393    6.4035022    6.1894369 
H     5.0040535    7.7298001    7.3934813 
C     2.4082266    7.4651156    8.3019104 
H     1.6141414    6.9812060    8.9084250 
H     1.9156166    8.1583705    7.5890346 
H     3.0384321    8.0682661    8.9892977 
H     0.4916507    4.5291669    1.3872272 
Mo    1.6611374    0.2175190    1.5138631 
O     0.1605684   -0.2674781    2.9561422 
S     0.0946912   -0.4631740    4.5074774 
O     0.2528383   -1.8808990    4.9031097 
O     0.8109599    0.5793591    5.2720825 
C    -1.7369873   -0.0577579    4.8030320 
F    -1.9931212    1.2189240    4.4611755 
F    -1.9950639   -0.2146101    6.1095635 
F    -2.5498134   -0.8614795    4.1002223 
114
product III w otf-
C     0.0365041    0.0733310    0.2168004 
N     2.9443417   -0.4091124    0.8045366 
C    -1.2074976    0.5127316   -1.6526228 
N    -0.9258657    1.0227682    0.4863997 
S     3.3648506   -2.6266267    3.7171431 
C    -1.6916978    1.2988186   -0.6435211 
N    -0.1615325   -0.2269734   -1.1133918 
C    -1.1771087    1.7336351    1.7240285 
O     2.3499288   -2.6521118    2.5357255 
C    -0.5818892    3.0057124    1.9003532 
O     4.7159833   -2.1803771    3.2996885 
C    -0.9176139    3.7328018    3.0590684 
O     2.8009775   -2.0844757    4.9758681 
C    -1.8279165    3.2382471    4.0153077 
C    -2.4165434    1.9788612    3.7834884 
C    -2.1207721    1.2101120    2.6402476 
C     0.3508522    3.5872387    0.8662731 
C    -2.1543159    4.0294156    5.2603620 
C    -2.8336969   -0.0936836    2.3845224 
C     0.6097889   -1.1523150   -1.9183870 
C     1.7770438   -0.6733081   -2.5617375 
C     2.4947707   -1.5741121   -3.3717587 
C     2.0684285   -2.9022342   -3.5717571 
C     0.8645381   -3.3134165   -2.9646999 
C     0.1023308   -2.4559609   -2.1465134 
C     2.1978588    0.7721201   -2.4574078 
C     2.8802721   -3.8602768   -4.4110913 
C    -1.2346623   -2.8988808   -1.6046555 
C     4.1553229   -0.2523781    0.1646403 
C     4.7482233    1.0469353    0.0596697 
C     6.0031357    1.1598040   -0.5682426 
C     6.6585632    0.0367008   -1.0920459 
C     6.0595733   -1.2316218   -1.0005226 
C     4.8115107   -1.4078794   -0.3815369 
C     4.0492653    2.2851051    0.5603256 
C     4.1907693   -2.7740299   -0.2729486 
C     1.3035127    0.1489264    3.0426908 
C     3.5360171   -4.4901834    4.0041613 
F     2.3692300   -5.0313150    4.3742979 
F     3.9743102   -5.1000197    2.8914240 
F     4.4351856   -4.6790217    4.9844832 
H    -0.4596189    4.7236847    3.2096685 
H    -3.1457371    1.5814189    4.5077686 
H     3.4113790   -1.2188700   -3.8689357 
H     0.4902298   -4.3341237   -3.1446223 
H     6.4694350    2.1547662   -0.6476808 
H     7.6404488    0.1477220   -1.5773112 
H     6.5745597   -2.1121810   -1.4157796 
H     0.3915585   -0.3382480    3.4904290 
H    -1.5072128    0.4182208   -2.7005310 
H    -2.5061761    2.0289540   -0.6263249 
H    -0.1929945    3.8549033   -0.0647012 
H     0.8389968    4.5057409    1.2429924 
H     1.1411513    2.8672367    0.5760341 
H    -2.0187387    5.1171138    5.1007779 
H    -3.1947925    3.8499456    5.5963010 
H    -1.4882567    3.7368048    6.1010592 
H    -3.5711260    0.0112485    1.5596054 
H    -2.1474596   -0.9074164    2.0839037 
H    -3.3856439   -0.4266953    3.2833215 
H     1.5498901    1.4155105   -3.0913299 
H     2.1196811    1.1545782   -1.4222893 
H     3.2410572    0.9074296   -2.7981229 
H     3.6068844   -4.4162640   -3.7798084 
H     2.2381265   -4.6149187   -4.9067842 
H     3.4640921   -3.3291796   -5.1885394 
H    -1.3019512   -2.7732347   -0.5078408 
H    -2.0612459   -2.3080479   -2.0537418 
H    -1.4177931   -3.9631865   -1.8420432 
H     4.7343760    2.9165740    1.1610144 
H     3.7065242    2.9122836   -0.2906042 
H     3.1669395    2.0362047    1.1754595 
H     4.7867480   -3.5229267   -0.8280078 
H     4.1205759   -3.0951937    0.7842365 
H     3.1581611   -2.7836002   -0.6818771 
C     1.9102968    1.2489502    3.8582078 
C     1.3491554    1.3658718    5.3058554 
H     1.6886842    2.2031313    3.3230307 
H     0.3850115    1.9109932    5.3171540 
H     1.1560637    0.3472355    5.6988670 
C     5.0138077    2.1998680    5.8402493 
H     5.2355281    1.2405305    6.3446454 
C     5.9221923    3.1972204    5.8691642 
H     5.6650029    4.1443105    5.3533511 
C     7.2920043    3.2024221    6.5330143 
C     7.3235483    4.3552664    7.5689655 
H     8.3266110    4.4343825    8.0390567 
H     6.5783735    4.1889890    8.3740816 
H     7.0958498    5.3315272    7.0918303 
C     7.6136312    1.8712301    7.2375128 
H     7.6146948    1.0219075    6.5237098 
H     6.8778530    1.6443391    8.0362345 
H     8.6177061    1.9170212    7.7076455 
C     8.3579195    3.4790172    5.4420799 
H     8.1541369    4.4335205    4.9129926 
H     8.3736405    2.6678230    4.6852916 
H     9.3711155    3.5509524    5.8912428 
C     2.4610230    2.0668216    6.1344066 
H     2.1324308    3.0335100    6.5664296 
H     2.7684013    1.4272649    6.9879772 
C     3.6703760    2.2719821    5.1665212 
H     3.5693923    3.2692550    4.6824032 
C     3.4414633    1.1925196    4.0829536 
H     3.7172142    0.1914429    4.4712329 
H     4.0306532    1.3702256    3.1642853 
Mo    1.4705943   -0.9813463    1.5551592 
O    -0.0881838   -2.4290329    1.4368484 
S    -0.8065961   -3.4595375    2.3705251 
O    -0.3993590   -3.3505387    3.7861340 
O    -2.2514244   -3.5065580    2.0452545 
C    -0.1440083   -5.1289202    1.7280775 
F    -0.4094801   -6.0630311    2.6519956 
F     1.1721207   -5.0937315    1.4989334 
F    -0.7739425   -5.4503036    0.5870859 
114
product IV w otf-
C     0.0410488   -0.3641782    0.0401223 
N     3.0510446   -0.7276172    0.4226674 
C    -1.2974799   -0.4773002   -1.8183116 
N    -1.2512674    0.0261174    0.3373575 
S     0.6642861   -3.7412882    2.7475058 
C    -2.0760036   -0.0492218   -0.7834582 
N    -0.0138363   -0.6638405   -1.3071858 
C    -1.7571071    0.6734693    1.5338273 
O     0.4901161   -2.4650971    1.8436515 
C    -1.7428943    2.0954582    1.5440702 
O     1.9745879   -4.4095842    2.6013666 
C    -2.3430854    2.7532652    2.6300547 
O     0.0854937   -3.5431449    4.0953238 
C    -2.9523537    2.0462181    3.6901115 
C    -2.9677776    0.6430766    3.6250698 
C    -2.4015044   -0.0727832    2.5459044 
C    -1.1150984    2.8795014    0.4171123 
C    -3.5920219    2.7879376    4.8401288 
C    -2.5397163   -1.5718349    2.5000235 
C     1.0588197   -1.0174092   -2.2129464 
C     1.9143361    0.0100555   -2.6831693 
C     2.8740771   -0.3299307   -3.6529970 
C     2.9847012   -1.6365498   -4.1722627 
C     2.0874271   -2.6151364   -3.7052073 
C     1.1070885   -2.3315808   -2.7324495 
C     1.7730157    1.4315050   -2.1972025 
C     4.0487793   -1.9728431   -5.1896278 
C     0.1273913   -3.3956120   -2.2977084 
C     4.2056134   -1.0322283   -0.2646307 
C     5.1685494    0.0060251   -0.4731058 
C     6.3353866   -0.3093540   -1.1894452 
C     6.5597624   -1.6099242   -1.6717998 
C     5.6241189   -2.6278926   -1.4246509 
C     4.4380277   -2.3714240   -0.7144884 
C     4.9505732    1.3756713    0.1133252 
C     3.4661628   -3.4708881   -0.3906760 
C     1.8005424    1.0424363    2.2080232 
C    -0.5218686   -4.9327923    1.8615884 
F    -1.7866665   -4.4869438    1.8562736 
F    -0.1235039   -5.1249676    0.5922300 
F    -0.4805760   -6.1057199    2.5107044 
H    -2.3426303    3.8551180    2.6449218 
H    -3.4657842    0.0723458    4.4254549 
H     3.5501960    0.4576571   -4.0223359 
H     2.1449975   -3.6384679   -4.1099474 
H     7.0859100    0.4785242   -1.3602896 
H     7.4810072   -1.8358719   -2.2307525 
H     5.8193430   -3.6512463   -1.7815377 
H     2.6107662    1.6749767    1.7934367 
H    -1.5299580   -0.6503449   -2.8729066 
H    -3.1340699    0.2251523   -0.7401792 
H    -1.6085022    2.6693181   -0.5550896 
H    -1.1879003    3.9674546    0.6030559 
H    -0.0429626    2.6200286    0.2950320 
H    -2.8520158    3.4254568    5.3675880 
H    -4.3950394    3.4655198    4.4815642 
H    -4.0338237    2.0935404    5.5802038 
H    -2.3867042   -1.9763036    1.4841719 
H    -1.7996580   -2.0659389    3.1609222 
H    -3.5455595   -1.8758182    2.8511484 
H     0.7579075    1.8304990   -2.4061780 
H     1.9239869    1.5002342   -1.1008412 
H     2.5069899    2.0943289   -2.6923177 
H     4.1680803   -1.1630196   -5.9375401 
H     5.0345536   -2.1007549   -4.6927787 
H     3.8215231   -2.9147021   -5.7258371 
H     0.5121516   -4.4060283   -2.5332375 
H    -0.0849993   -3.3499735   -1.2128371 
H    -0.8464570   -3.2859553   -2.8216072 
H     5.7801805    2.0599650   -0.1466085 
H     4.0029467    1.8297752   -0.2417596 
H     4.8814292    1.3074425    1.2196510 
H     3.7468109   -4.4135029   -0.8973219 
H     3.4225754   -3.6659011    0.7005155 
H     2.4376307   -3.2044196   -0.7013948 
C     1.1260798    1.6768720    3.3964411 
C     1.0856012    3.2279935    3.3602961 
C     1.8840360    1.4359615    4.7345682 
H     0.0928408    1.2848839    3.5294288 
C     0.8367661    3.6661426    4.8230383 
H     0.3337108    3.6259682    2.6539237 
C     1.2384911    2.4484912    5.7215554 
H     1.8151835    0.3936106    5.0972634 
H     2.9628571    1.6576809    4.5959924 
H    -0.2271876    3.9319783    4.9881908 
H     1.4291744    4.5700365    5.0755435 
H     0.3139999    1.9840035    6.1099482 
C     2.1670311    2.8050502    6.8579640 
H     2.9142746    3.5741605    6.5776448 
C     2.2864164    2.3226735    8.1176315 
H     3.1123046    2.7692498    8.7054385 
C     1.5639142    1.2433560    8.9177727 
C     1.1683204    1.8559624   10.2860906 
H     0.7097071    1.0863493   10.9420062 
H     0.4351722    2.6795767   10.1594234 
H     2.0533278    2.2676331   10.8147888 
C     0.3025425    0.6554897    8.2557537 
H     0.5340602    0.1549689    7.2947768 
H    -0.4671598    1.4328306    8.0733471 
H    -0.1484106   -0.1075818    8.9240999 
C     2.5846035    0.0978716    9.1562711 
H     3.5015874    0.4726164    9.6572707 
H     2.8866584   -0.3699277    8.1971448 
H     2.1424615   -0.6888710    9.8040244 
H     2.0798415    3.5863010    3.0153228 
Mo    1.6916635   -0.7510072    1.4958589 
O     2.6516790   -1.6372978    3.1749002 
S     3.9099092   -1.2661372    4.0202087 
O     4.6615179   -0.1031715    3.4890214 
O     3.6239873   -1.3395618    5.4702464 
C     5.0348723   -2.7618277    3.7044402 
F     5.2336110   -2.9477646    2.3897991 
F     4.5111515   -3.8698697    4.2355053 
F     6.2209484   -2.5150088    4.2877746 
83
syn-2
Mo   24.1316451    6.0512472    8.3892900 
S    20.9278539    5.3508952    7.6107676 
N    24.3468451    5.4172576   10.0106822 
O    22.0447800    6.1379230    8.3731206 
F    18.4753258    6.1859764    7.0783911 
C    24.4167031    5.0932171   11.3492479 
S    23.9790518    8.6233705    5.9170291 
N    26.0100758    8.5076823    9.1539578 
O    20.3934881    4.2229640    8.4122758 
F    19.9658671    7.7818550    7.0317629 
C    23.1983046    4.8758768   12.0779813 
N    27.2782840    7.2403372    7.8968636 
F    19.2843285    6.9812557    8.9465684 
O    21.2285917    5.1246976    6.1811181 
C    23.2895121    4.5520141   13.4437822 
H    22.3593541    4.3821879   14.0085989 
O    23.8195481    7.2452561    6.5960076 
F    23.6547742    9.2343860    3.3619457 
C    24.5304722    4.4455859   14.0903085 
H    24.5748904    4.1932904   15.1608132 
O    25.3874781    9.0741808    5.7942733 
F    24.1709425    7.1374238    3.7013568 
C    25.7150991    4.6625669   13.3692926 
H    26.6897353    4.5804252   13.8756341 
C    25.6901120    4.9844173   12.0007315 
O    22.9830051    9.6134789    6.3985452 
F    22.1482998    7.8485749    4.1229881 
C    21.8570575    4.9851459   11.4056653 
H    21.0409163    4.7765698   12.1229178 
H    21.7577003    4.2848770   10.5519059 
H    21.6898874    5.9931935   10.9744393 
C    26.9733150    5.1920578   11.2432680 
H    26.9823186    6.1597818   10.7033641 
H    27.1124135    4.4053954   10.4741566 
H    27.8446963    5.1622786   11.9240007 
C    26.0072296    7.3222760    8.4352882 
C    27.2538011    9.1129898    9.0822662 
H    27.4917362   10.0556044    9.5795868 
C    28.0414755    8.3254568    8.2973423 
H    29.0798619    8.4743244    8.0024291 
C    24.9188826    9.2245963    9.9319219 
C    24.8501570   10.6797094    9.4149712 
H    25.7784566   11.2497594    9.6077717 
H    24.0257675   11.2057465    9.9343139 
H    24.6385644   10.6906584    8.3280834 
C    25.2913312    9.1763373   11.4268225 
H    25.3333929    8.1300773   11.7906746 
H    24.5245758    9.7152911   12.0172946 
H    26.2702480    9.6559107   11.6237094 
C    23.5415778    8.5932923    9.7177158 
H    23.2491505    8.5814231    8.6501790 
H    22.7808080    9.2145031   10.2284002 
H    23.4580627    7.5941632   10.1872376 
C    27.8572435    6.1852770    6.9659257 
C    27.0067095    6.1121362    5.6868843 
H    25.9667393    5.8184754    5.8968176 
H    27.4479194    5.3656808    4.9975862 
H    26.9827492    7.0969518    5.1832294 
C    27.9309531    4.8529887    7.7258606 
H    28.6033127    4.9438664    8.6019215 
H    28.3419880    4.0677382    7.0618176 
H    26.9310521    4.5370603    8.0715335 
C    29.2894608    6.5821663    6.5547186 
H    29.3200974    7.5420373    6.0026166 
H    29.6691762    5.7970762    5.8730778 
H    29.9846008    6.6311860    7.4158633 
C    24.4078807    4.4635677    7.3894660 
H    24.2184775    4.7972091    6.3385025 
C    24.4998146    2.9471450    7.4952275 
C    23.0985996    2.3746141    7.1395128 
H    22.3262564    2.7089301    7.8580791 
H    23.1404518    1.2650254    7.1574848 
H    22.7750787    2.6925913    6.1285401 
C    25.5048742    2.4194697    6.4368746 
H    25.2258427    2.7556310    5.4171134 
H    25.5026469    1.3096411    6.4405681 
H    26.5381751    2.7568709    6.6403446 
C    24.9005114    2.4568647    8.8982461 
H    25.8891642    2.8526895    9.2053709 
H    24.9610395    1.3491727    8.9106685 
H    24.1578669    2.7658843    9.6588672 
C    19.5741396    6.6750614    7.6729285 
C    23.4454270    8.1722287    4.1562929 
83
anti-2
Mo   -0.2165938   -0.0555717   -0.1036357 
S    -0.5477761    0.5515667    3.2895357 
N     1.4479685    0.0202487   -0.6586363 
O     0.1687559    0.1724084    1.9619863 
F     0.4601397    0.4825776    5.7350402 
C     2.7495535    0.2408063   -1.0452791 
S    -3.4107819    1.4105168    0.2428400 
N    -0.6921255    2.0294537   -2.4282979 
O    -1.5427056   -0.4498105    3.7360316 
F     1.8590128    1.2549173    4.2476547 
C     3.7312696    0.5072496   -0.0295739 
N    -1.4898371    0.1518387   -3.2297864 
F     1.4525876   -0.8905924    4.3560026 
O    -0.8931322    1.9877909    3.3592672 
C     5.0632483    0.7156380   -0.4260332 
H     5.8193415    0.9191757    0.3485011 
O    -2.2205332    0.4429036    0.5076176 
F    -5.8979677    1.2895910    1.1076472 
C     5.4401418    0.6628856   -1.7775951 
H     6.4900898    0.8266970   -2.0643652 
O    -3.8185813    1.4811843   -1.1811031 
F    -5.1196563   -0.6444024    0.4595361 
C     4.4766594    0.3917689   -2.7613804 
H     4.7738202    0.3396705   -3.8207075 
C     3.1268300    0.1775044   -2.4287046 
O    -3.2649189    2.6859491    0.9829682 
F    -4.4954580    0.1987897    2.3778541 
C     3.3425310    0.5474620    1.4226391 
H     4.2232553    0.7403676    2.0631690 
H     2.8739729   -0.4044853    1.7447584 
H     2.5886057    1.3342500    1.6261007 
C     2.1147130   -0.1042617   -3.5054893 
H     1.4947523    0.7911353   -3.7251125 
H     1.4156580   -0.9054129   -3.2047892 
H     2.6127227   -0.4000630   -4.4482969 
C    -0.9322760    0.7070947   -2.0923439 
C    -1.0550962    2.2651405   -3.7446461 
H    -0.9517679    3.2376838   -4.2306523 
C    -1.5519378    1.0972730   -4.2419546 
H    -1.9449803    0.8901104   -5.2370853 
C    -0.1969300    3.2137232   -1.6117267 
C    -1.2827006    4.3117227   -1.6864598 
H    -1.4468954    4.6786907   -2.7173431 
H    -0.9662038    5.1760173   -1.0707905 
H    -2.2412311    3.9307796   -1.2845811 
C     1.1313722    3.6978258   -2.2270269 
H     1.9064033    2.9078059   -2.1686952 
H     1.4972233    4.5791840   -1.6646850 
H     1.0153831    3.9991705   -3.2863554 
C     0.0213365    2.8741516   -0.1338265 
H    -0.9015036    2.5260653    0.3662769 
H     0.3090338    3.8008917    0.3989713 
H     0.8683948    2.1782790    0.0215806 
C    -2.0643662   -1.2441463   -3.4387254 
C    -3.0573915   -1.5427954   -2.3075402 
H    -2.5542883   -1.5558867   -1.3272639 
H    -3.5212864   -2.5339377   -2.4785305 
H    -3.8518332   -0.7743845   -2.2730942 
C    -0.9209851   -2.2700525   -3.5133731 
H    -0.2579315   -2.0576238   -4.3755392 
H    -1.3448411   -3.2837830   -3.6537216 
H    -0.3207818   -2.2749861   -2.5864664 
C    -2.8391293   -1.2893479   -4.7717215 
H    -3.6680283   -0.5549216   -4.8007817 
H    -3.2854147   -2.2981559   -4.8637298 
H    -2.1867898   -1.1412584   -5.6546645 
C    -0.3072365   -1.9748376   -0.1297243 
H     0.5905400   -2.4485571   -0.5772791 
C    -1.0888383   -3.0442881    0.6432997 
C    -1.3017095   -4.2750472   -0.2741381 
H    -1.9890575   -4.0445070   -1.1114077 
H    -1.7479525   -5.1062714    0.3109812 
H    -0.3437049   -4.6357658   -0.7027294 
C    -0.1343695   -3.4480272    1.8066390 
H     0.8467631   -3.8021612    1.4289717 
H    -0.5945804   -4.2721469    2.3923484 
H     0.0369274   -2.5919591    2.4865691 
C    -2.4346922   -2.6088095    1.2491550 
H    -2.3107005   -1.7659292    1.9538043 
H    -2.8759087   -3.4586255    1.8107308 
H    -3.1629886   -2.3126333    0.4721030 
C     0.9105940    0.3323428    4.4804312 
C    -4.8212042    0.4891460    1.1153770 
92
Adduct1
C    -0.0485505   -0.0588948    0.1644382 
N     3.2281438    0.4212149   -0.0638817 
C    -1.7221414   -0.4096045   -1.3361115 
N    -1.2922222    0.0540534    0.7913314 
S    -0.1054349    3.2883335    0.3514080 
C    -2.3032521   -0.1456730   -0.1350781 
N    -0.3517937   -0.3731725   -1.1512766 
O     0.8935098    2.4418981    1.2137105 
O    -1.5045959    3.1907783    0.8223786 
O     0.1691581    3.1810845   -1.0986406 
C     4.2621418    0.5436616   -0.9756604 
C     5.0825603   -0.5904300   -1.2985347 
C     6.1155302   -0.4239251   -2.2387028 
C     6.3491559    0.8105950   -2.8572444 
C     5.5369581    1.9121162   -2.5471030 
C     4.4875151    1.8155967   -1.6181540 
C     4.8843719   -1.9494238   -0.6843384 
C     3.6707197    3.0439178   -1.3174624 
C     2.0710332   -0.9520262    2.2442815 
C     2.5460650   -2.2979893    2.7812989 
C     4.0830131   -2.4311055    2.8608288 
C     1.9811458   -3.3888692    1.8268756 
C     1.9707839   -2.5216952    4.2042906 
C     0.4583821    5.0220365    0.8764491 
F     1.7600167    5.1991087    0.5835157 
F     0.2802126    5.1844992    2.1933070 
F    -0.2668362    5.9257366    0.2117386 
Mo    1.9461077    0.5779685    1.1084857 
H     6.7449189   -1.2917629   -2.4900983 
H     7.1625617    0.9155640   -3.5910728 
H     5.7152272    2.8793263   -3.0417629 
H     1.1801154   -0.6110512    2.8443125 
H    -2.1960130   -0.6167663   -2.2951391 
H    -3.3628889   -0.1036957    0.1133810 
H     4.7851860   -2.7244088   -1.4709890 
H     3.9901321   -1.9915485   -0.0426361 
H     5.7659216   -2.2324996   -0.0720842 
H     3.6955651    3.7400145   -2.1773016 
H     4.0926803    3.5968034   -0.4525960 
H     2.6107858    2.8280494   -1.0897208 
H     4.5754391   -2.2148579    1.8977074 
H     4.3419884   -3.4701337    3.1493367 
H     4.5064810   -1.7562726    3.6285210 
H     0.8788357   -3.3252925    1.7334363 
H     2.2332815   -4.3910959    2.2310436 
H     2.4151868   -3.3058767    0.8121333 
H     2.3117503   -1.7322172    4.9045399 
H     2.3122571   -3.4983264    4.6035283 
H     0.8622148   -2.5281159    4.2059315 
C     3.5622694    2.4350017    2.0714508 
C     5.0677154    2.2983263    2.1527940 
C     4.2002537    1.1422728    3.9052735 
C     3.0251545    1.7159585    3.1299026 
H     3.0403386    3.2305776    1.5270286 
H     2.0425199    1.9271763    3.5834674 
C     5.2267866    0.8955136    2.7756679 
H     6.2500599    0.7021080    3.1531188 
H     4.9300998    0.0848497    2.0853689 
C     5.4257339    3.2059944    3.3926771 
H     6.5279206    3.2968909    3.4622034 
H     5.0136806    4.2298049    3.2973722 
C     4.8325924    2.4086896    4.5941965 
H     5.6231120    2.0819890    5.2984643 
H     4.0857190    2.9836028    5.1759818 
H     5.6417848    2.5256892    1.2368940 
H     3.9754467    0.3117410    4.5978340 
C     0.5773513   -0.7212190   -2.3076674 
C     1.2926948    0.5518491   -2.7813302 
H     2.0039616    0.3003748   -3.5920008 
H     0.5595700    1.2845376   -3.1699138 
H     1.8495247    1.0382533   -1.9665722 
C     1.5253891   -1.8378097   -1.8453807 
H     0.9499877   -2.7525244   -1.5988944 
H     2.2334821   -2.0838258   -2.6599730 
H     2.1055949   -1.5446725   -0.9566725 
C    -0.2419217   -1.2729996   -3.4927727 
H    -0.9170469   -0.5164368   -3.9375081 
H     0.4772560   -1.5681212   -4.2808549 
H    -0.8262018   -2.1741278   -3.2214192 
C    -1.7010123    0.0630791    2.2713406 
C    -3.1625643    0.5530849    2.3926008 
H    -3.8992697   -0.1702104    1.9958556 
H    -3.3900053    0.6797294    3.4680708 
H    -3.2954395    1.5336645    1.8969516 
C    -1.6142030   -1.3968745    2.7583295 
H    -0.5858394   -1.7968727    2.6815831 
H    -1.9332929   -1.4618300    3.8171111 
H    -2.2766119   -2.0498657    2.1562166 
C    -0.8775015    1.0144585    3.1503660 
H    -1.0117066    2.0638485    2.8408050 
H    -1.2298653    0.9008759    4.1936512 
H     0.2044830    0.7956908    3.1820047 
92
Adduct2
C     0.1285321   -0.0932273   -0.1855973 
N     3.0489322   -0.1751929    0.2794812 
C    -1.0379525   -0.3300337   -2.1212734 
N    -0.8557827   -1.0540622   -0.0308382 
S    -1.1261134    2.7940270    1.2398668 
C    -1.5584587   -1.2051005   -1.2149756 
N    -0.0188708    0.3579399   -1.4870951 
O     0.2005620    2.0963784    1.6597432 
O    -2.1539779    1.8709110    0.7105910 
O    -0.8671113    4.0467571    0.4864787 
C     3.9860731   -0.8340431   -0.4954844 
C     3.5975005   -1.9746869   -1.2786447 
C     4.5765543   -2.6157625   -2.0586062 
C     5.9051893   -2.1695925   -2.0829521 
C     6.2804352   -1.0636927   -1.3063633 
C     5.3501881   -0.3808619   -0.5045742 
C     2.1868491   -2.4959357   -1.2845557 
C     5.8031847    0.7910955    0.3239113 
C     1.8015647   -0.1493853    2.7723063 
C     2.6283335   -1.0816476    3.6478324 
C     3.5118466   -2.0613581    2.8529584 
C     1.6832048   -1.8629311    4.6000403 
C     3.5421493   -0.1816602    4.5310649 
C    -1.7346607    3.3322715    2.9513448 
F    -2.9459805    3.8810534    2.8212194 
F    -0.8914788    4.2317605    3.4768524 
F    -1.8098376    2.2714617    3.7687059 
Mo    1.7810844    0.7404569    1.0845700 
H     4.2811422   -3.4917625   -2.6567976 
H     6.6517806   -2.6893754   -2.7020091 
H     7.3250304   -0.7159496   -1.3136759 
H     1.0182080    0.3823734    3.3676679 
H    -1.3328230   -0.1459267   -3.1566580 
H    -2.3809462   -1.9083925   -1.3421656 
H     2.1524359   -3.5258716   -1.6864686 
H     1.5241236   -1.8727381   -1.9212307 
H     1.7477546   -2.4957339   -0.2722548 
H     6.8846053    0.9745160    0.1844667 
H     5.6346863    0.6145732    1.4075496 
H     5.2677187    1.7216371    0.0468903 
H     2.9109971   -2.7097015    2.1852022 
H     4.0672139   -2.7194909    3.5517480 
H     4.2554846   -1.5273046    2.2314842 
H     1.0524297   -1.1734347    5.1983900 
H     2.2864236   -2.4693746    5.3063270 
H     1.0162768   -2.5504120    4.0474405 
H     4.2550481    0.4068048    3.9199982 
H     4.1340806   -0.8253367    5.2141440 
H     2.9502996    0.5156264    5.1578202 
C     2.6764955    3.0106115    3.0455168 
C     2.4945250    4.4933576    2.9499605 
C     3.5917582    3.8330895    1.0724623 
C     3.2837873    2.5678848    1.8861010 
H     2.5303903    2.4267548    3.9652945 
H     3.9244503    1.6665770    1.8958958 
C     2.3693556    4.7137144    1.4243781 
H     2.5064815    5.7747841    1.1362136 
H     1.4061318    4.3516300    1.0221178 
C     3.9833114    4.9989489    3.1857965 
H     3.9499869    6.1008609    3.2994540 
H     4.4287220    4.5831146    4.1104513 
C     4.7189728    4.5650567    1.8847750 
H     5.0806962    5.4419302    1.3119677 
H     5.5895779    3.9080302    2.0763274 
H     1.7497853    4.9551286    3.6202779 
H     3.8229468    3.6920414    0.0011091 
C     0.6720793    1.4684752   -2.2599547 
C     1.4498307    0.8376456   -3.4309160 
H     0.7865272    0.2652252   -4.1078011 
H     1.9281359    1.6395718   -4.0265610 
H     2.2484721    0.1616805   -3.0656363 
C     1.6325650    2.2661868   -1.3757158 
H     2.0350408    3.1162338   -1.9587548 
H     1.1139676    2.7216938   -0.5100271 
H     2.5199912    1.6730253   -1.0756024 
C    -0.4194012    2.4349386   -2.7719754 
H    -1.0019109    2.8475822   -1.9261133 
H     0.0659045    3.2769546   -3.3026189 
H    -1.1142289    1.9515314   -3.4844429 
C    -1.2556546   -1.8592659    1.2043310 
C    -1.5945995   -0.8993224    2.3561209 
H    -2.4293360   -0.2331116    2.0718949 
H    -1.8943741   -1.4903436    3.2434757 
H    -0.7389699   -0.2665477    2.6365837 
C    -0.1258874   -2.8397173    1.5508012 
H    -0.4001767   -3.4121711    2.4584348 
H     0.0308300   -3.5656126    0.7297132 
H     0.8227988   -2.3086169    1.7454402 
C    -2.5234106   -2.6829666    0.8996110 
H    -2.3633118   -3.4394655    0.1069831 
H    -2.7912594   -3.2309453    1.8230830 
H    -3.3878555   -2.0443975    0.6320223 
92
Adduct3
C     0.1030405   -0.0298754   -0.0093475 
N     2.9767959   -0.2899913    0.0103178 
C    -1.1513099   -0.3234022   -1.8836560 
N    -0.9133489   -0.9387054    0.2349053 
S    -0.4952932    3.1392876    1.6231651 
C    -1.6637616   -1.1326966   -0.9142982 
N    -0.0903260    0.3659573   -1.3229543 
O     0.6817114    2.1466352    1.9042423 
O    -1.6967134    2.4783269    1.0686262 
O    -0.0054112    4.3769298    0.9688943 
C     3.7045040   -1.0042412   -0.9213260 
C     3.4329846   -2.4099718   -1.0744195 
C     4.1944219   -3.1470017   -1.9947294 
C     5.2099871   -2.5445899   -2.7543214 
C     5.4679881   -1.1756484   -2.6060899 
C     4.7297053   -0.3789496   -1.7113898 
C     2.3479438   -3.0868412   -0.2837001 
C     5.0237522    1.0933050   -1.6315055 
C     2.1950761   -0.4900952    2.6227707 
C     2.1292171   -0.3893491    4.1535232 
C     1.3988709    0.8297217    4.7455549 
C     3.6213044   -0.3550100    4.6094609 
C     1.4981835   -1.6865941    4.7265293 
C    -0.9429037    3.6578111    3.3946136 
F     0.1483002    4.0864359    4.0415090 
F    -1.4806135    2.6267207    4.0611186 
F    -1.8351935    4.6492595    3.3190230 
Mo    1.9400476    0.6553415    1.0743453 
H     3.9847030   -4.2215088   -2.1118593 
H     5.8000475   -3.1449143   -3.4630716 
H     6.2631128   -0.6998547   -3.2008364 
H     2.7696081   -1.4037508    2.3715089 
H    -1.4817502   -0.1804541   -2.9147256 
H    -2.5119700   -1.8147206   -0.9703247 
H     2.2611504   -4.1520822   -0.5676551 
H     1.3664313   -2.6026222   -0.4527527 
H     2.5467415   -3.0414402    0.8052885 
H     4.3900331    1.6670653   -2.3408993 
H     6.0760951    1.3019934   -1.9024221 
H     4.8348624    1.4965438   -0.6218541 
H     1.8401843    1.7925404    4.4211539 
H     1.4643780    0.7986174    5.8517409 
H     0.3278927    0.8465927    4.4752808 
H     4.1768329   -1.2471846    4.2569578 
H     3.6603733   -0.3413199    5.7184640 
H     4.1498141    0.5482757    4.2453581 
H     0.4177170   -1.7505225    4.5015447 
H     1.6154093   -1.6907106    5.8297473 
H     1.9938620   -2.5948775    4.3282212 
C     3.5512541    2.4324925    2.0597295 
H     3.0165325    1.8891934    2.8625270 
C     4.8379061    2.1011114    1.7027352 
H     5.3597941    1.1610018    1.9399312 
C     5.5001281    3.3456585    1.1695654 
H     6.4073150    3.2071725    0.5548398 
C     3.3973128    3.9323998    1.8070584 
H     2.3637934    4.3138284    1.7482508 
C     4.2931621    4.6109066    2.9045859 
H     4.1562959    5.7099615    2.8676523 
H     4.0255406    4.2761886    3.9258843 
C     5.7349405    4.2011681    2.4829970 
H     6.2811417    3.6309357    3.2593647 
H     6.3559009    5.0796536    2.2168430 
C     4.2961987    4.1075025    0.5613899 
H     3.8900152    3.6240231   -0.3482166 
H     4.5272507    5.1664833    0.3319868 
C     0.5773250    1.4407836   -2.1599931 
C    -1.3331301   -1.6038922    1.5420254 
C    -0.3621468   -2.7470267    1.8721872 
H    -0.6789431   -3.2412663    2.8110878 
H    -0.3664092   -3.5097215    1.0687358 
H     0.6687506   -2.3768593    2.0064321 
C    -2.7481406   -2.1987122    1.3876800 
H    -3.0467633   -2.6046178    2.3731282 
H    -3.4959824   -1.4335144    1.1010091 
H    -2.7872017   -3.0390020    0.6674007 
C    -1.3939157   -0.5313329    2.6364904 
H    -2.0865485    0.2819099    2.3493265 
H    -1.7539843   -0.9878683    3.5787974 
H    -0.4027429   -0.0871065    2.8211796 
C     1.5269697    2.3109290   -1.3331501 
H     1.9794898    3.0698364   -2.0003403 
H     1.0069119    2.8775834   -0.5414501 
H     2.3963878    1.7428886   -0.9363209 
C     1.3349305    0.7529130   -3.3117749 
H     0.6534063    0.1538456   -3.9465442 
H     1.8067131    1.5196543   -3.9569437 
H     2.1273405    0.0818960   -2.9263503 
C    -0.5326456    2.3716471   -2.7020367 
H    -1.1315273    2.7866549   -1.8678044 
H    -0.0623971    3.2128503   -3.2471312 
H    -1.2119242    1.8594466   -3.4091598 
92
Adduct4
C    -0.0016373   -0.0698266   -0.0605341 
N     2.9209630   -0.0688224    0.0331318 
C    -1.3534294   -0.4380668   -1.8532030 
N    -0.8862147   -1.0980809    0.2125755 
S    -1.0610064    2.9131923    1.4936059 
C    -1.7021969   -1.3296915   -0.8827337 
N    -0.3237540    0.3350356   -1.3463004 
O     0.2650262    2.1536594    1.7996011 
O    -2.1911630    2.0207631    1.1542436 
O    -0.8213391    4.0956052    0.6280247 
C     3.8002202   -0.7910487   -0.7458006 
C     3.3440106   -1.9241797   -1.5067922 
C     4.2819755   -2.6372688   -2.2741585 
C     5.6354401   -2.2735085   -2.3069820 
C     6.0789943   -1.1815671   -1.5461750 
C     5.1937883   -0.4279093   -0.7578832 
C     1.9083126   -2.3697176   -1.4958651 
C     5.7219724    0.7197839    0.0594126 
C     2.1517035   -0.1360245    2.6081518 
C     2.0441960   -0.0036442    4.1312755 
C     1.0709905    1.0486066    4.6891813 
C     3.4957247    0.3395275    4.5918469 
C     1.6887770   -1.3911525    4.7323570 
C    -1.4552336    3.6226568    3.2092522 
F    -0.3825880    4.2527447    3.7114988 
F    -1.8259942    2.6429414    4.0439468 
F    -2.4595492    4.4948870    3.0768795 
Mo    1.7655394    0.8627264    0.9819817 
H     3.9333801   -3.5055659   -2.8544865 
H     6.3481948   -2.8484468   -2.9170928 
H     7.1441707   -0.9032984   -1.5539068 
H     2.8550951   -0.9713170    2.4080675 
H    -1.7752018   -0.2951697   -2.8507510 
H    -2.4762908   -2.0963771   -0.9049608 
H     1.8106748   -3.3810358   -1.9323721 
H     1.2625268   -1.6900651   -2.0884296 
H     1.4975249   -2.3864743   -0.4711505 
H     5.2803824    1.6844447   -0.2600765 
H     6.8193258    0.8025697   -0.0473343 
H     5.4999928    0.5877265    1.1387735 
H     1.2768476    2.0636643    4.3040256 
H     1.1562833    1.0831957    5.7942090 
H     0.0199734    0.8114192    4.4452287 
H     4.2179843   -0.4395996    4.2749089 
H     3.5210974    0.3992749    5.6998239 
H     3.8438835    1.3119566    4.1920119 
H     0.6532105   -1.6904752    4.4867026 
H     1.7741422   -1.3428851    5.8374785 
H     2.3769629   -2.1821804    4.3712882 
C     2.9089133    3.5061483    2.5528507 
C     2.8648177    4.9571731    2.1817163 
C     3.6626983    3.8254490    0.3814388 
C     3.3339377    2.7813900    1.4606421 
H     2.7925527    3.1286118    3.5781039 
H     3.8832374    1.8276517    1.6091746 
C     2.5693313    4.8845996    0.6651737 
H     2.7533547    5.8461326    0.1459526 
H     1.5359905    4.5487053    0.4567522 
C     4.4044954    5.3395443    2.1553004 
H     4.4822030    6.4386912    2.0366540 
H     4.9210404    5.0686829    3.0965852 
C     4.9372693    4.5774893    0.9077881 
H     5.3019833    5.2778765    0.1304110 
H     5.7650915    3.8812623    1.1451606 
H     2.2448658    5.6165828    2.8138949 
H     3.7536395    3.4586066   -0.6563425 
C     0.1920153    1.4756240   -2.2014952 
C     1.2570098    2.2845318   -1.4632223 
H     2.1878442    1.7023049   -1.3099785 
H     1.5495353    3.1543262   -2.0813624 
H     0.8610713    2.7222897   -0.5250414 
C    -1.0020076    2.4026560   -2.5192635 
H    -0.6429267    3.2643548   -3.1150254 
H    -1.7837876    1.8901292   -3.1114036 
H    -1.4543970    2.7901027   -1.5867366 
C     0.7981829    0.8939263   -3.4940104 
H     1.1460673    1.7252506   -4.1376653 
H     1.6701567    0.2462179   -3.2752089 
H     0.0600251    0.3082374   -4.0751424 
C    -1.0915785   -1.8796379    1.5054641 
C    -1.3287486   -0.8738680    2.6390578 
H    -1.5410341   -1.4186914    3.5794770 
H    -0.4467956   -0.2318652    2.7941895 
H    -2.1889728   -0.2184803    2.4056294 
C    -2.3483203   -2.7646227    1.3848032 
H    -2.2508217   -3.5459679    0.6058944 
H    -2.4807199   -3.2852719    2.3524626 
H    -3.2653868   -2.1720039    1.1991793 
C     0.1164095   -2.7992430    1.7508515 
H     1.0618550   -2.2317501    1.8129974 
H    -0.0221347   -3.3411589    2.7063155 
H     0.2025441   -3.5560460    0.9462598 
92
Molybdacyclobutane1
C     0.0530962    0.0047307    0.1554936 
N     3.0091566    0.1561950   -0.0496927 
C    -1.7233647   -0.2440732   -1.2445238 
N    -0.7728319   -1.0126189    0.5979783 
S    -0.8254018    2.4891326    2.5220062 
C    -1.8514437   -1.1689827   -0.2539816 
N    -0.5670694    0.4749827   -0.9925688 
O     0.4274005    1.5606759    2.5389173 
O    -2.0352454    1.8221427    1.9944330 
O    -0.4924272    3.8479006    2.0249176 
C     3.7296607   -0.4745789   -1.0454654 
C     3.7871484   -1.9154802   -1.0437876 
C     4.5785734   -2.5600608   -2.0060013 
C     5.2845382   -1.8323932   -2.9769227 
C     5.1729470   -0.4371180   -3.0158992 
C     4.3987416    0.2712924   -2.0781088 
C     2.9860463   -2.7294558   -0.0690655 
C     4.2912665    1.7653951   -2.2238799 
C     3.0896717    0.5643375    2.9237103 
C     4.2362334   -0.3689176    3.4053139 
C     5.3889898   -0.5715562    2.4008635 
C     3.6452191   -1.7567017    3.7476229 
C     4.7785421    0.1946626    4.7522167 
C    -1.0888740    2.6625704    4.3915972 
F    -0.0016756    3.2033263    4.9594037 
F    -1.3157084    1.4570131    4.9336140 
F    -2.1442103    3.4535215    4.6049739 
Mo    1.9358004    0.8376563    1.1699320 
H     4.6279939   -3.6596628   -1.9990189 
H     5.9006534   -2.3584908   -3.7215030 
H     5.6894131    0.1309948   -3.8051196 
H     2.2935103    0.5122487    3.6936183 
H    -2.3721147   -0.0519414   -2.0996965 
H    -2.6337791   -1.9139824   -0.0931714 
H     3.1042052   -3.8107207   -0.2659220 
H     1.9085980   -2.4801342   -0.1435133 
H     3.2939182   -2.5423018    0.9792065 
H     4.2284107    2.0395905   -3.2950961 
H     5.1868107    2.2780089   -1.8161842 
H     3.4067748    2.1743144   -1.7092983 
H     5.0178994   -0.9595862    1.4326513 
H     6.1051880   -1.3151923    2.8059019 
H     5.9597837    0.3524996    2.1986533 
H     2.8023697   -1.6791587    4.4632223 
H     4.4278587   -2.3851767    4.2179674 
H     3.2891782   -2.2956268    2.8499710 
H     5.2490674    1.1904049    4.6557831 
H     5.5436415   -0.4975224    5.1597746 
H     3.9649250    0.2758775    5.5019851 
C     2.6284404    2.7654122    1.3204973 
C     3.7482028    3.5539729    0.6458635 
C     4.7786933    2.6811957    2.4611898 
C     3.3328093    2.1155427    2.6470305 
H     1.7442793    3.3799945    1.5786849 
H     2.8031418    2.6042355    3.4867113 
C     4.9978857    2.7039668    0.9383417 
H     5.9438627    3.2066958    0.6537447 
H     4.9768450    1.6990461    0.4789942 
C     3.9998029    4.8052222    1.5407452 
H     4.6599595    5.5181271    1.0072361 
H     3.0606668    5.3422784    1.7799945 
C     4.7033523    4.1968813    2.7934682 
H     5.7294872    4.5967982    2.9157178 
H     4.1629721    4.3931497    3.7410863 
H     3.5342246    3.8143106   -0.4069995 
H     5.5415129    2.1491759    3.0505063 
C    -0.7161928   -1.9052672    1.8187064 
C    -0.6725139   -3.3727826    1.3430867 
H    -0.6410850   -4.0376990    2.2279916 
H    -1.5652139   -3.6493659    0.7500932 
H     0.2271471   -3.5742170    0.7294212 
C     0.5209759   -1.5932066    2.6472940 
H     0.4198971   -0.6306544    3.1767482 
H     0.6666561   -2.3828335    3.4077409 
H     1.4370387   -1.5924017    2.0203661 
C    -1.9779328   -1.6431667    2.6681114 
H    -1.9069729   -2.2217687    3.6099918 
H    -2.0646882   -0.5679414    2.9140995 
H    -2.9032931   -1.9611013    2.1496833 
C    -0.1307505    1.5394203   -1.9826799 
C     0.5668285    2.6793004   -1.2438142 
H     1.5090364    2.3386914   -0.7724308 
H     0.8445079    3.4744091   -1.9620517 
H    -0.0818980    3.1257722   -0.4655591 
C     0.7873549    0.8667172   -3.0199844 
H     0.2438584    0.0684727   -3.5636501 
H     1.1316728    1.6139915   -3.7613988 
H     1.6746721    0.4133297   -2.5406269 
C    -1.3719739    2.1277273   -2.6870378 
H    -2.1178878    2.5004381   -1.9577074 
H    -1.0398538    2.9854087   -3.3027096 
H    -1.8611614    1.4113631   -3.3741761 
92
Molybdacyclobutane2
C     0.1938601   -0.1409583    0.1771274 
N     2.9985811    0.2680274   -0.1476988 
C    -1.1962033   -1.0981507   -1.3422160 
N    -0.4451706   -1.2307389    0.7360507 
S    -1.0910803    2.6030063    1.7486028 
C    -1.2818371   -1.8272572   -0.1946786 
N    -0.3065766   -0.0597394   -1.1076147 
O     0.3405416    2.0344109    2.0299906 
O    -2.0652493    1.5519574    1.3749671 
O    -1.0437885    3.8425497    0.9402569 
C     3.6436217   -0.3759288   -1.1822460 
C     3.4721521   -1.7939235   -1.3469806 
C     4.1360576   -2.4295284   -2.4101401 
C     4.9521026   -1.7109002   -3.2955685 
C     5.1333068   -0.3309633   -3.1149755 
C     4.5030349    0.3618811   -2.0684148 
C     2.5984696   -2.5945522   -0.4228889 
C     4.7653794    1.8342711   -1.8883446 
C     3.2604722    1.0157816    2.6526472 
C     4.3984333    0.0576502    3.1149025 
C     5.3117256   -0.4186784    1.9696441 
C     3.7915819   -1.1816191    3.8086691 
C     5.2666602    0.8051061    4.1633448 
C    -1.5842045    3.1254976    3.5062174 
F    -0.7981034    4.1163580    3.9428199 
F    -1.4824693    2.0783244    4.3390625 
F    -2.8521042    3.5448092    3.4718961 
Mo    1.9444007    1.0501520    1.0207320 
H     4.0085543   -3.5154099   -2.5389704 
H     5.4609331   -2.2296212   -4.1218625 
H     5.7917021    0.2296040   -3.7963193 
H     2.6096911    1.2604763    3.5233611 
H    -1.7162186   -1.2328401   -2.2934186 
H    -1.8862348   -2.7097719    0.0276692 
H     1.5251518   -2.4735332   -0.6778660 
H     2.7218559   -2.2792760    0.6319366 
H     2.8332529   -3.6728816   -0.4947425 
H     5.5324340    2.1840382   -2.6035881 
H     5.1299645    2.0615194   -0.8661636 
H     3.8538292    2.4431040   -2.0634448 
H     4.7706678   -1.0611369    1.2500633 
H     6.1470406   -1.0153633    2.3885514 
H     5.7682153    0.4205254    1.4061398 
H     3.0965810   -0.8991618    4.6251752 
H     4.6011564   -1.7947507    4.2536010 
H     3.2471945   -1.8301852    3.0939570 
H     5.8075649    1.6640445    3.7187234 
H     6.0285471    0.1125077    4.5758050 
H     4.6556900    1.1775159    5.0111672 
C     3.7365204    2.3558082    1.9538332 
C     3.7794038    3.5969591    2.9137012 
C     2.3134585    4.3038323    1.3349300 
C     2.7909899    2.9431392    0.7943845 
H     4.7219598    2.1275001    1.5057875 
H     3.3185305    3.0299027   -0.1661990 
C     2.3418515    4.1344264    2.8695293 
H     2.2389886    5.1000837    3.4039111 
H     1.5902407    3.4341364    3.2675637 
C     4.5653671    4.7174208    2.1791280 
H     4.8566335    5.5028430    2.9045333 
H     5.5006977    4.3418141    1.7166269 
C     3.5330771    5.2538340    1.1338745 
H     3.2314932    6.2964628    1.3612870 
H     3.9155685    5.2411447    0.0937197 
H     4.1779134    3.3423278    3.9116955 
H     1.3698113    4.6649679    0.8865181 
C    -0.4617408   -1.7650682    2.1534709 
C     0.4290829   -0.9148819    3.0485447 
H     0.5533181   -1.4106912    4.0298022 
H     1.4526071   -0.8211294    2.6231339 
H     0.0083167    0.0894038    3.2178907 
C     0.0296161   -3.2262824    2.1458806 
H    -0.0591904   -3.6416590    3.1685101 
H    -0.5724711   -3.8668879    1.4728255 
H     1.0907263   -3.2992109    1.8396771 
C    -1.9143338   -1.6822483    2.6728201 
H    -1.9322665   -1.9809212    3.7392735 
H    -2.2954466   -0.6468440    2.5855491 
H    -2.5954135   -2.3620474    2.1251792 
C    -0.1904194    1.0195675   -2.1705816 
C     0.7299314    2.1515672   -1.7244520 
H     1.7779669    1.8184686   -1.6408288 
H     0.7051884    2.9539647   -2.4869383 
H     0.3903402    2.6121500   -0.7758109 
C     0.3604790    0.3735483   -3.4563780 
H    -0.3084928   -0.4171559   -3.8482729 
H     0.4577921    1.1474610   -4.2425122 
H     1.3609260   -0.0696597   -3.2801194 
C    -1.6059285    1.5992827   -2.3917259 
H    -2.0070023    2.0104329   -1.4448700 
H    -1.5498020    2.4185262   -3.1347014 
H    -2.3169729    0.8446222   -2.7784996 
92
Molybdacyclobutane3
C     1.9846747    0.0344556   -0.0999664 
N    -0.1690361    0.1267217   -2.0610991 
C     4.1848952   -0.5184689   -0.2816681 
N     2.7816299    1.1539079    0.0421613 
S     0.4441652   -0.8128037    2.9723069 
C     4.1214384    0.8254639   -0.0797592 
N     2.8849544   -1.0031622   -0.2785202 
O    -0.2890867   -0.0447274    1.8273802 
O     1.8950786   -0.5222241    3.0259296 
O    -0.0049636   -2.2243350    3.0471356 
C    -0.0026484    0.3101210   -3.4173091 
C    -0.0032070    1.6490945   -3.9541624 
C     0.1576353    1.8154799   -5.3385764 
C     0.3244359    0.7172747   -6.1962415 
C     0.3188146   -0.5817042   -5.6720754 
C     0.1479769   -0.8197782   -4.2968701 
C    -0.1454541    2.8689390   -3.0844782 
C     0.0912292   -2.2429708   -3.8146795 
C    -2.1670119    1.1203631   -0.2711528 
C    -2.7965208    2.2499178    0.5974989 
C    -2.4171796    2.2114458    2.0880717 
C    -4.3441574    2.1265940    0.4973759 
C    -2.4246242    3.6224998   -0.0087571 
C    -0.2992811    0.0474873    4.4890544 
F    -1.6267125   -0.1288416    4.5219958 
F    -0.0226171    1.3585912    4.4530231 
F     0.2472468   -0.4922429    5.5825456 
Mo   -0.3107670    0.0069684   -0.3101637 
H     0.1530395    2.8362539   -5.7507807 
H     0.4556845    0.8763711   -7.2771442 
H     0.4444526   -1.4447854   -6.3440211 
H    -2.3662252    1.3651466   -1.3316201 
H     5.0575201   -1.1623459   -0.4105816 
H     4.9250535    1.5610841    0.0004706 
H    -0.4373620    3.7470699   -3.6900140 
H     0.8189696    3.1216843   -2.5960724 
H    -0.8955012    2.7367490   -2.2850759 
H     0.7819733   -2.8838333   -4.3956840 
H    -0.9278994   -2.6619278   -3.9549757 
H     0.3385648   -2.3367122   -2.7450544 
H    -2.6745110    1.2425008    2.5582497 
H    -2.9755692    2.9993320    2.6332189 
H    -1.3394461    2.3910107    2.2511600 
H    -4.6936155    2.1574236   -0.5547921 
H    -4.8111813    2.9801571    1.0300066 
H    -4.7217101    1.1962697    0.9666793 
H    -1.3380138    3.8168894    0.0139385 
H    -2.9192249    4.4337710    0.5629752 
H    -2.7682690    3.7022426   -1.0608335 
C    -1.6094328   -1.5689577   -0.1555728 
C    -2.2757233   -2.4931200   -1.1769649 
C    -3.7890581   -0.8259851   -0.9490871 
C    -2.6558663   -0.3353625    0.0250860 
H    -1.3991153   -2.0538636    0.8175652 
H    -2.9591532   -0.3471119    1.0897402 
C    -3.0267756   -1.5112472   -2.0970713 
H    -3.7085037   -2.0179288   -2.8093728 
H    -2.3721783   -0.8267020   -2.6679524 
C    -3.4560215   -3.1868031   -0.4330829 
H    -3.8624321   -4.0077418   -1.0573412 
H    -3.1368435   -3.6316148    0.5302951 
C    -4.4892967   -2.0277967   -0.2638060 
H    -5.4392270   -2.2498322   -0.7897493 
H    -4.7436424   -1.8191409    0.7945686 
H    -1.5779632   -3.2083565   -1.6505179 
H    -4.4728571   -0.0092579   -1.2392989 
C     2.4281495    2.5558914    0.4613951 
C     3.0293781    3.5479288   -0.5532207 
H     2.7303794    4.5780048   -0.2785330 
H     4.1357273    3.5167167   -0.5665142 
H     2.6672179    3.3429568   -1.5802638 
C     0.9156672    2.7044213    0.5110453 
H     0.4757349    2.0632391    1.2975034 
H     0.6549226    3.7499568    0.7599892 
H     0.4524066    2.4881321   -0.4736188 
C     3.0086001    2.7873764    1.8737975 
H     2.7094505    3.7912904    2.2339569 
H     2.6247241    2.0257054    2.5803133 
H     4.1151342    2.7441076    1.8771592 
C     2.7234215   -2.5131347   -0.3238860 
C     1.2673819   -2.9176899   -0.1466458 
H     0.6193877   -2.4669432   -0.9195906 
H     1.1798843   -4.0163589   -0.2511271 
H     0.8899622   -2.6560454    0.8586733 
C     3.2645794   -3.0121150   -1.6780421 
H     4.3391864   -2.7787814   -1.8078873 
H     3.1518605   -4.1122121   -1.7358403 
H     2.7097370   -2.5609957   -2.5231574 
C     3.5329340   -3.1063697    0.8520698 
H     3.2033809   -2.6592861    1.8103143 
H     3.3560498   -4.1988035    0.8945432 
H     4.6231221   -2.9501315    0.7424207 
92
Molybdacyclobutane4
C    -0.2718280   -0.1454564    0.0323603 
N     1.0560429   -0.5178027   -0.0299550 
C     1.5122507   -0.9226210    1.2142764 
C     0.4741561   -0.7874820    2.0840273 
N    -0.6118382   -0.3051422    1.3672770 
H     0.4375623   -0.9800787    3.1582764 
H     2.5333477   -1.2647217    1.3932967 
Mo   -1.6615993    0.2403800   -1.7665875 
N    -1.5506557   -1.4692875   -2.1644859 
C    -1.4344007   -2.8165105   -2.4011483 
C    -0.8891101   -3.2998926   -3.6428285 
C    -0.8159296   -4.6888424   -3.8395006 
C    -1.2662920   -5.5927510   -2.8650644 
C    -1.8006521   -5.1152714   -1.6580528 
C    -1.8941238   -3.7395955   -1.3960604 
C    -2.4448436   -3.2518123   -0.0847262 
H    -2.7912501   -4.0984595    0.5362302 
H    -1.6712779   -2.7015462    0.4875970 
H    -3.2992204   -2.5601196   -0.2282330 
H    -2.1522037   -5.8253613   -0.8938586 
H    -1.1994031   -6.6758987   -3.0470334 
H    -0.3975752   -5.0666540   -4.7851008 
C    -0.4278193   -2.3711351   -4.7354104 
H    -1.2920991   -1.9355726   -5.2799863 
H     0.1778931   -1.5304871   -4.3448783 
H     0.1825296   -2.9153213   -5.4798714 
C    -3.7150399    0.1783244   -1.8894923 
C    -4.7730627    1.2201496   -1.4831170 
C    -4.4253846    2.4576224   -2.3297862 
C    -4.4197110    1.6938315   -3.6674096 
H    -4.2345182    2.2904432   -4.5752943 
C    -3.3629710    0.5617360   -3.4629627 
H    -3.6283992   -0.3596171   -4.0147955 
C    -1.8536026    0.8350374   -3.8425335 
H    -1.4978157   -0.0518729   -4.3858546 
C    -1.3940371    2.0407336   -4.7226435 
C    -1.7710149    3.4709928   -4.2844817 
H    -1.3835426    3.7058275   -3.2799758 
H    -1.3043755    4.1885580   -4.9904918 
H    -2.8572297    3.6673338   -4.3024066 
C     0.1469916    1.9908793   -4.8477909 
H     0.5112415    0.9788528   -5.1185481 
H     0.4753214    2.6849780   -5.6479679 
H     0.6349225    2.3130516   -3.9097301 
C    -1.9734051    1.7745120   -6.1441986 
H    -3.0807789    1.7687332   -6.1604980 
H    -1.6230364    0.8017559   -6.5469863 
H    -1.6319551    2.5698642   -6.8384154 
C    -5.8239178    1.0270778   -3.6656476 
H    -5.8523002    0.1106560   -4.2890547 
H    -6.5657118    1.7314131   -4.0914877 
C    -6.0969903    0.7527902   -2.1536054 
H    -6.3303460   -0.3078880   -1.9330254 
H    -6.9418479    1.3632734   -1.7751421 
H    -5.2113447    3.2383303   -2.2902913 
H    -3.4552384    2.9167746   -2.0747431 
H    -4.8592587    1.3686158   -0.3910668 
H    -4.1000338   -0.8532659   -1.8266901 
O     0.4836929    3.8544985   -1.6948916 
S    -0.3793721    3.2854533   -0.6363740 
O     0.2593384    2.7994973    0.6061240 
O    -1.4247692    2.2729267   -1.2268101 
C    -1.5506537    4.6813452   -0.1028943 
F    -2.2100216    5.1692719   -1.1610001 
F    -0.8191961    5.6496066    0.4535908 
F    -2.4342372    4.2158819    0.7929291 
C     2.0129002   -0.5180994   -1.1972417 
C     2.1764316   -1.9654873   -1.6973936 
H     2.8896959   -1.9915409   -2.5443252 
H     2.5739868   -2.6206096   -0.8970221 
H     1.2119997   -2.3870853   -2.0388602 
C     3.3725427    0.0442241   -0.7243485 
H     4.0285156    0.1696267   -1.6073677 
H     3.2480865    1.0338463   -0.2423518 
H     3.8978895   -0.6327694   -0.0243349 
C     1.4892843    0.4041278   -2.2918043 
H     1.4008019    1.4484342   -1.9395058 
H     2.1884640    0.3961679   -3.1489068 
H     0.5129370    0.0648536   -2.7041039 
C    -1.8364169    0.1051896    2.1698681 
C    -2.9803018    0.5043795    1.2491959 
H    -3.3128885   -0.3441880    0.6226541 
H    -3.8446430    0.8175657    1.8655320 
H    -2.7047165    1.3628422    0.6092925 
C    -1.4370070    1.3051949    3.0553087 
H    -2.3181256    1.6336554    3.6408349 
H    -0.6366196    1.0376008    3.7726125 
H    -1.0831155    2.1478498    2.4334653 
C    -2.2844331   -1.0813233    3.0488976 
H    -3.1913653   -0.7819234    3.6092071 
H    -2.5392400   -1.9698755    2.4401883 
H    -1.5217421   -1.3734779    3.7955439 
92
Product1
C     0.0448148   -0.0370078    0.1086838 
N     1.4021775    0.1994343    0.2465826 
C     1.7237731    0.3692645    1.5794228 
C     0.5754663    0.2139088    2.3045738 
N    -0.4402108   -0.0552047    1.4094652 
H     0.4288608    0.2625312    3.3849906 
H     2.7340805    0.5727302    1.9349471 
Mo   -1.3640539   -0.2835062   -1.5949321 
N    -2.2451786    1.2146983   -1.4927880 
C    -3.0158806    2.3515997   -1.4478998 
C    -2.4067137    3.5935602   -1.0671128 
C    -3.2241385    4.7352381   -1.0228340 
C    -4.5903024    4.6660844   -1.3426765 
C    -5.1705912    3.4432550   -1.7180957 
C    -4.4087733    2.2645903   -1.7801661 
C    -5.0264899    0.9522143   -2.1813048 
H    -4.9719830    0.2065761   -1.3602290 
H    -4.5019594    0.4996973   -3.0478183 
H    -6.0913284    1.0817842   -2.4495195 
H    -6.2410699    3.3978452   -1.9710767 
H    -5.2087940    5.5753989   -1.3006721 
H    -2.7760460    5.6981427   -0.7327542 
C    -0.9396995    3.6705264   -0.7380196 
H    -0.6541676    4.6974088   -0.4438639 
H    -0.3152030    3.3758569   -1.6065692 
H    -0.6678925    2.9851346    0.0909917 
C    -0.4343417    0.1605414   -3.1855719 
C    -0.5356843    1.2375637   -4.2222379 
H    -0.8980532    2.1690569   -3.7377123 
C     0.7790728    1.5461894   -5.0186948 
H     1.5196658    0.7302801   -4.8925750 
H     1.2536350    2.4674790   -4.6274774 
C     0.3617564    1.6950389   -6.5060197 
H     0.8369818    2.5648408   -7.0016201 
H     0.6615819    0.7938388   -7.0822338 
C    -1.1863452    1.7992048   -6.5061466 
C    -1.8259332    1.4114629   -7.8126476 
C    -2.6364377    2.1206903   -8.6323622 
C    -3.1745217    3.5523734   -8.5021925 
C    -4.0554241    3.6987622   -7.2358869 
H    -3.4777967    3.5274202   -6.3058237 
H    -4.8959778    2.9748064   -7.2501062 
H    -4.4869083    4.7207302   -7.1800457 
C    -2.0158320    4.5803998   -8.4617878 
H    -2.4181157    5.6150642   -8.4264953 
H    -1.3759793    4.4944429   -9.3640150 
H    -1.3672241    4.4425754   -7.5738211 
C    -4.0495331    3.8525864   -9.7417810 
H    -4.4659555    4.8799067   -9.6933773 
H    -3.4595495    3.7684639  -10.6782187 
H    -4.9005601    3.1434293   -9.8130817 
H    -2.9672720    1.5896553   -9.5442261 
H    -1.5779613    0.3810513   -8.1360884 
H    -1.4703104    2.8338173   -6.2239696 
C    -1.5684302    0.8681640   -5.3313418 
H    -2.6154078    0.9903859   -4.9895701 
H    -1.4397506   -0.1922229   -5.6397755 
H     0.1805654   -0.7190468   -3.4989210 
O    -0.7868827   -2.5467030   -1.6008129 
S    -2.1165085   -3.0073737   -2.2154882 
O    -2.8598483   -4.0743965   -1.5409034 
O    -2.8705088   -1.6704469   -2.4364333 
C    -1.7116317   -3.6695493   -3.9595749 
F    -2.8583447   -3.9053423   -4.5907135 
F    -1.0136107   -4.7940308   -3.8234914 
F    -0.9936955   -2.7665530   -4.6358083 
C    -1.8468577   -0.3140086    1.9182324 
C     2.4806914    0.2167917   -0.8292178 
C    -1.7544467   -1.0819184    3.2549854 
H    -1.3259102   -0.4708812    4.0714274 
H    -2.7784317   -1.3620073    3.5675706 
H    -1.1602113   -2.0107433    3.1477709 
C    -2.5512784    1.0391578    2.1285605 
H    -2.6405310    1.6025117    1.1800390 
H    -3.5715230    0.8699809    2.5251938 
H    -1.9995260    1.6638392    2.8583677 
C    -2.6173451   -1.1991319    0.9315692 
H    -2.9636207   -0.6366189    0.0353031 
H    -2.0450762   -2.1040189    0.6527890 
H    -3.5608257   -1.5392171    1.3994670 
C     3.8693267    0.3424996   -0.1724919 
H     4.6227856    0.3196837   -0.9828964 
H     4.0008341    1.3001238    0.3681557 
H     4.0926523   -0.5002499    0.5107720 
C     2.2647928    1.4451452   -1.7279149 
H     3.0284113    1.4589571   -2.5293774 
H     1.2656740    1.4329156   -2.1958969 
H     2.3677861    2.3773052   -1.1374128 
C     2.4402645   -1.1259978   -1.5813234 
H     1.4545694   -1.3385544   -2.0255326 
H     3.1898991   -1.1155852   -2.3964089 
H     2.6889492   -1.9590349   -0.8941557 
92
Product2
C     2.7081780    1.1315031    0.5470399 
N     4.0663146    1.1792587    0.8026699 
C     4.6274749    2.2928933    0.2057007 
C     3.6189265    2.9854914   -0.4046111 
N     2.4487306    2.2906539   -0.1693806 
C     1.1265361    2.8613420   -0.6375815 
C    -0.0304341    2.2344062    0.1471449 
H    -0.9636879    2.7888765   -0.0654332 
H     0.1428598    2.2889742    1.2385611 
H    -0.2650177    1.1975561   -0.1902418 
Mo    1.0980413   -0.3898332    0.7522973 
N     1.0019240   -0.8207916   -0.9318348 
C     0.8387174   -1.2205882   -2.2332615 
C     1.9696364   -1.2147782   -3.1173196 
C     1.7682789   -1.6530838   -4.4367617 
C     0.5051440   -2.0811823   -4.8782185 
C    -0.5919530   -2.0818990   -4.0004755 
C    -0.4581478   -1.6564231   -2.6687372 
C    -1.6272100   -1.6604390   -1.7212473 
H    -2.5323550   -2.0637807   -2.2117766 
H    -1.8632492   -0.6368072   -1.3612750 
H    -1.4187660   -2.2706825   -0.8185164 
H    -1.5774649   -2.4229896   -4.3531669 
H     0.3752784   -2.4210046   -5.9168558 
H     2.6233962   -1.6605732   -5.1302513 
C     3.3235434   -0.7533705   -2.6471524 
H     3.6359182   -1.2793142   -1.7234292 
H     3.3220862    0.3315517   -2.4100698 
H     4.0906203   -0.9266413   -3.4245162 
C     1.9161337   -2.0540246    1.2639740 
C     1.9910691   -2.7102490    2.6176059 
H     1.8292519   -1.9804483    3.4383814 
C     3.3054583   -3.5062002    2.8971965 
H     4.0682577   -2.8600617    3.3718935 
H     3.7373448   -3.8618366    1.9389860 
C     2.8963927   -4.7105679    3.7922657 
H     3.4264240   -4.7159026    4.7654443 
H     3.1486641   -5.6664635    3.2875663 
C     1.3553472   -4.6130411    3.9922505 
C     0.6624271   -5.9393790    4.1526142 
C    -0.0971743   -6.2921724    5.2105674 
C    -0.8272600   -7.6063694    5.4458009 
C    -2.3384408   -7.2971665    5.6014130 
H    -2.7556473   -6.8628055    4.6695514 
H    -2.9057008   -8.2230417    5.8338433 
H    -2.5189021   -6.5742095    6.4242558 
C    -0.3018450   -8.2212728    6.7682761 
H    -0.8514694   -9.1548730    7.0121191 
H     0.7775814   -8.4671658    6.6936794 
H    -0.4331193   -7.5198238    7.6186415 
C    -0.6248027   -8.6114958    4.2966798 
H     0.4462748   -8.8683724    4.1631594 
H    -1.0032338   -8.2120402    3.3332112 
H    -1.1725560   -9.5528334    4.5082772 
H    -0.2226482   -5.5512746    6.0254413 
H     0.8112419   -6.6530246    3.3203492 
H     1.1479168   -3.9894261    4.8893812 
C     0.8940390   -3.8091699    2.7522018 
H    -0.1235201   -3.3894088    2.8625134 
H     0.9018426   -4.4607189    1.8499750 
H     2.1693455   -2.7699952    0.4535591 
O     0.6493970    0.3479783    2.9022409 
S    -0.7453048   -0.3005733    2.9779072 
O    -1.0242964   -1.2072003    4.0954388 
O    -0.9335894   -0.8527509    1.5431402 
C    -2.0031229    1.1542428    3.1479698 
F    -2.9447791    0.7905146    4.0072725 
F    -1.3496820    2.2260866    3.5967387 
F    -2.5417979    1.4166540    1.9553556 
C     0.9763268    2.6098790   -2.1490871 
H     0.0262215    3.0528882   -2.5065633 
H     0.9597435    1.5277099   -2.3805519 
H     1.8046340    3.0787895   -2.7157462 
C     1.1209085    4.3777173   -0.3395936 
H     1.8606143    4.9333685   -0.9457917 
H     0.1232530    4.7843238   -0.5936889 
H     1.3148973    4.5772257    0.7328027 
H     3.6600517    3.9253621   -0.9591221 
H     5.6888727    2.5364608    0.2629269 
C     4.8934274    0.2591460    1.6887721 
C     5.1241824   -1.0732479    0.9565908 
H     5.7314784   -1.7466328    1.5916354 
H     4.1708105   -1.5806111    0.7249010 
H     5.6771857   -0.9035146    0.0112402 
C     4.1610938    0.1110486    3.0330110 
H     4.7561682   -0.5332850    3.7087725 
H     3.1609878   -0.3388054    2.9186656 
H     4.0413532    1.1001652    3.5181815 
C     6.2650976    0.9059504    1.9652245 
H     6.8119490    0.2435132    2.6631519 
H     6.8865938    0.9991656    1.0531930 
H     6.1723113    1.8979419    2.4496368 
92
Product3
C     0.0426283   -0.0432211    0.1090180 
N     1.4029114    0.1828277    0.2355688 
C     1.7426649    0.3156448    1.5681387 
C     0.6029178    0.1471210    2.3037731 
N    -0.4256232   -0.0931569    1.4151330 
H     0.4702372    0.1687217    3.3868683 
H     2.7586278    0.5045489    1.9156171 
Mo   -1.3899528   -0.2352161   -1.5822969 
N    -2.2553932    1.2677935   -1.4305374 
C    -3.0143297    2.4104108   -1.3470301 
C    -2.3883953    3.6360843   -0.9418206 
C    -3.1934816    4.7844472   -0.8593973 
C    -4.5638323    4.7370329   -1.1649625 
C    -5.1610366    3.5296729   -1.5635929 
C    -4.4119766    2.3453604   -1.6640634 
C    -5.0474142    1.0494776   -2.0902515 
H    -4.5422538    0.6183139   -2.9789241 
H    -6.1159131    1.1944141   -2.3350942 
H    -4.9834645    0.2805735   -1.2916712 
H    -6.2349561    3.5011198   -1.8043004 
H    -5.1723210    5.6511876   -1.0932075 
H    -2.7321526    5.7350907   -0.5502473 
C    -0.9172401    3.6902080   -0.6271736 
H    -0.3048089    3.4145824   -1.5104509 
H    -0.6431102    2.9793856    0.1793111 
H    -0.6189870    4.7057982   -0.3076106 
C    -0.4742677    0.2394645   -3.1719598 
C    -0.5699395    1.3407947   -4.1829747 
H    -0.9132823    2.2665492   -3.6744003 
C    -1.6198318    1.0094739   -5.2887307 
H    -2.6605749    1.1555869   -4.9378202 
C    -1.2247525    1.9396158   -6.4596196 
C    -1.8915177    1.5994985   -7.7650513 
C    -2.6645459    2.4417222   -8.4818310 
C    -3.3642851    2.1755883   -9.8066621 
C    -4.8826844    2.4157348   -9.6069744 
H    -5.3079826    1.6998526   -8.8735848 
H    -5.0825758    3.4425613   -9.2353785 
H    -5.4284867    2.2911132  -10.5659047 
C    -3.1343561    0.7422953  -10.3210442 
H    -2.0574691    0.5372713  -10.4922233 
H    -3.6620862    0.5903684  -11.2849929 
H    -3.5167956   -0.0144385   -9.6053512 
C    -2.8282274    3.1909997  -10.8484023 
H    -2.9776519    4.2364332  -10.5062709 
H    -1.7432453    3.0438942  -11.0280039 
H    -3.3570325    3.0738069  -11.8177795 
H    -2.8248356    3.4627661   -8.0810716 
H    -1.7068146    0.5734280   -8.1354114 
C     0.3199868    1.8014937   -6.4696275 
H     0.8116739    2.6589454   -6.9707145 
C     0.7434105    1.6462068   -4.9853894 
H     1.4836861    0.8293126   -4.8637384 
H     1.2211222    2.5658193   -4.5937715 
H     0.5952950    0.8917938   -7.0450050 
H    -1.4902379    2.9827441   -6.1763230 
H    -1.5192679   -0.0509163   -5.6076268 
H     0.1255267   -0.6411690   -3.5110308 
O    -0.8367027   -2.5048011   -1.6536091 
S    -2.1788995   -2.9350400   -2.2627019 
O    -2.9210108   -1.5849972   -2.4395696 
O    -2.9256153   -4.0111252   -1.6063905 
C    -1.8053329   -3.5551929   -4.0293046 
F    -2.9629006   -3.7389885   -4.6582474 
F    -1.0669191   -2.6524314   -4.6838122 
F    -1.1387096   -4.7025140   -3.9334097 
C    -1.8271350   -0.3569078    1.9352370 
C    -1.7225087   -1.1609550    3.2496819 
H    -1.2793739   -0.5746954    4.0764143 
H    -2.7442156   -1.4425651    3.5683706 
H    -1.1359376   -2.0903293    3.1100111 
C    -2.5202193    0.9942380    2.1912380 
H    -2.6204315    1.5826045    1.2591335 
H    -3.5353055    0.8201663    2.5989063 
H    -1.9539131    1.5964689    2.9287216 
C    -2.6161971   -1.2100835    0.9353824 
H    -2.9691818   -0.6215684    0.0585782 
H    -2.0543748   -2.1113983    0.6255773 
H    -3.5565309   -1.5550251    1.4060003 
C     2.4672438    0.2251201   -0.8534857 
C     3.8648364    0.3300381   -0.2122957 
H     4.6073974    0.3264941   -1.0330044 
H     4.0060746    1.2730862    0.3510593 
H     4.0951856   -0.5305383    0.4459264 
C     2.2440198    1.4775271   -1.7166385 
H     2.9969743    1.5098886   -2.5275937 
H     1.2388637    1.4812876   -2.1714917 
H     2.3584587    2.3934452   -1.1032937 
C     2.4122528   -1.0974723   -1.6399263 
H     1.4183000   -1.2977991   -2.0713237 
H     3.1466661   -1.0660009   -2.4683002 
H     2.6725144   -1.9485747   -0.9796813 
92
Product4
C     2.7279621   -0.8833700   -0.2196059 
N     3.5637745   -1.1193309   -1.2980976 
C     4.8846494   -0.9832523   -0.9166417 
C     4.9012736   -0.6902460    0.4192402 
N     3.5890006   -0.6554851    0.8442447 
C     3.2638185   -0.4226849    2.3061094 
C     1.9111931   -1.0597227    2.6471421 
H     1.8413909   -2.1008867    2.2802811 
H     1.0479201   -0.4430627    2.3052323 
Mo    0.5343239   -0.6667818    0.0796716 
N     0.4223508    1.0442326    0.3772527 
C     0.2421390    2.3777633    0.6550258 
C     1.0585808    3.3439174   -0.0223833 
C     0.8620218    4.6991347    0.2910330 
C    -0.1014299    5.0966561    1.2330283 
C    -0.8958214    4.1383794    1.8842959 
C    -0.7483737    2.7671568    1.6168233 
C    -1.5968988    1.7366235    2.3114226 
H    -0.9799343    1.0459358    2.9243743 
H    -2.1466396    1.1021713    1.5865397 
H    -2.3327362    2.2170718    2.9824857 
H    -1.6507456    4.4581849    2.6190273 
H    -0.2354015    6.1649865    1.4607523 
H     1.4782658    5.4566922   -0.2173241 
C     2.0815089    2.9177755   -1.0415310 
H     2.6483684    3.7881338   -1.4205016 
H     2.8044118    2.1905692   -0.6182307 
H     1.6034553    2.4158181   -1.9080378 
C    -0.2858818   -0.6019433   -1.6339446 
C    -1.1048907    0.4098849   -2.3741848 
C    -1.0186180    0.3642935   -3.9224749 
H    -0.1300868    0.8919013   -4.3219858 
H    -0.9666651   -0.6910391   -4.2726691 
C    -2.3516601    0.9965902   -4.3897477 
C    -2.6496837    0.7691573   -5.8481494 
C    -2.9181018    1.6567412   -6.8338832 
C    -3.0076889    3.1887242   -6.7943119 
C    -3.3683909    3.6869861   -8.2134325 
H    -2.5963067    3.3869864   -8.9524664 
H    -3.4491516    4.7933006   -8.2359262 
H    -4.3396351    3.2679353   -8.5496416 
C    -4.1170078    3.6540433   -5.8175315 
H    -3.9010299    3.3594744   -4.7713180 
H    -5.0991648    3.2191123   -6.0950772 
H    -4.2153396    4.7601238   -5.8420430 
C    -1.6489736    3.8134832   -6.3885158 
H    -1.3477262    3.5221859   -5.3625526 
H    -0.8424516    3.4957703   -7.0809891 
H    -1.7076237    4.9222656   -6.4197840 
H    -3.1080162    1.2141945   -7.8294271 
H    -2.6510272   -0.3011213   -6.1355443 
H    -2.3099443    2.0827556   -4.1657813 
C    -3.3727056    0.3372892   -3.4270747 
H    -3.6482362   -0.6632807   -3.8230611 
H    -4.3107499    0.9223890   -3.3472027 
C    -2.6419510    0.1938092   -2.0692914 
H    -2.9739530    0.9457223   -1.3267220 
H    -2.8253578   -0.8006707   -1.6151659 
H    -0.8242594    1.4279461   -2.0325289 
H    -0.3691256   -1.6346613   -2.0546608 
O    -1.2598360   -1.3979546    1.1819915 
S    -1.1377892   -2.8931306    0.7978126 
O    -2.2227439   -3.4760569    0.0002000 
O     0.2919946   -2.9853060    0.2400400 
C    -1.1456648   -3.8331374    2.4554489 
F    -0.8606353   -5.1098123    2.2112131 
F    -0.2353074   -3.3092937    3.2809169 
F    -2.3600205   -3.7206007    2.9884722 
H     1.7808257   -1.0890707    3.7455404 
C     4.3387799   -1.1223955    3.1665599 
H     5.3345442   -0.6498472    3.0720862 
H     4.0436066   -1.0396732    4.2299765 
H     4.4235889   -2.1976105    2.9135314 
C     3.2650322    1.0918483    2.5832947 
H     2.4978424    1.6156606    1.9823333 
H     4.2542818    1.5349532    2.3545993 
H     3.0478143    1.2746451    3.6539338 
H     5.7535305   -0.5274777    1.0816053 
H     5.7255760   -1.1158633   -1.5979455 
C     3.1924408   -1.5525014   -2.7105228 
C     4.4682135   -1.9177644   -3.4941324 
H     5.0341368   -2.7433712   -3.0193380 
H     4.1546800   -2.2647341   -4.4973070 
H     5.1397206   -1.0500887   -3.6452494 
C     2.5078861   -0.3768464   -3.4257747 
H     2.2083262   -0.6849288   -4.4461119 
H     3.2044826    0.4805288   -3.5140546 
H     1.6070387   -0.0443160   -2.8816073 
C     2.3208315   -2.8180457   -2.6181893 
H     2.8960471   -3.6499328   -2.1649779 
H     1.4108533   -2.6697690   -2.0143532 
H     2.0108993   -3.1268364   -3.6355310 
